# Supplementary material for: Ultrasonographic diagnosis, classification, and treatment of cervical lymphatic malformation in paediatric patients: a retrospective study
Source: BMC Pediatr. 2020 Sep 19;20:441. doi: 10.1186/s12887-020-02337-w (PMC7501610; doi:10.1186/s12887-020-02337-w)
Supplement: Supplementary file 1 — Additional file 1:. [file 12887_2020_2337_MOESM1_ESM.xlsx]

## Sheet: 淋巴管瘤
running number	patient's identification number	age range	date of admission	leave day	discharge outcome	therapeutic method 1	number	treatment start time	method 2 time	手术名称3	time 3	length of hospital stay	hospitalization expenses	principal diagnosis	secondary diagnosis	third diagnosis	fourth diagnosis	cystic type			complication
7799457	0949360	1day- 14 years old	2015-10-26 08:48:27	2015-10-26 15:39:23	discharge from medical advice	interventional sclerotherapy		2015-10-26 10:20:00				1	4575.02	Trunk lymphatic malformation
7820431	0948148	1day- 14 years old	2015-12-30 08:35:32	2015-12-30 15:43:39	discharge from medical advice	interventional sclerotherapy		2015-12-30 10:20:00				1	4788.05	limb lymphatic malformation
7817534	0951404	1day- 14 years old	2015-12-21 09:10:25	2015-12-21 15:29:01	discharge from medical advice	interventional sclerotherapy		2015-12-21 10:50:00				1	5261.89	Trunk lymphatic malformation
7817385	0953885	1day- 14 years old	2015-12-20 16:45:46	2015-12-23 09:33:51	discharge from medical advice	interventional sclerotherapy		2015-12-22 16:00:00				3	4847.4	Facial lymphatic malformation
7816681	0685161	1day- 14 years old	2015-12-18 08:30:51	2015-12-18 15:44:27	discharge from medical advice	interventional sclerotherapy	1	2015-12-18 09:40:00				1	4913.86	cervical lymphatic malformation	Trunk lymphatic malformation					mixed type				no
7815683	0948440	1day- 14 years old	2015-12-15 08:43:43	2015-12-15 15:48:21	discharge from medical advice	interventional sclerotherapy	3	2015-12-15 10:25:00				1	5077.97	cervical lymphatic malformation						mixed type				no
7815672	0953608	1day- 14 years old	2015-12-15 08:19:05	2015-12-15 15:45:43	discharge from medical advice	interventional sclerotherapy		2015-12-15 10:00:00				1	5027.37	Trunk lymphatic malformation
7813543	0684157	1day- 14 years old	2015-12-08 08:37:22	2015-12-08 15:41:52	discharge from medical advice	interventional sclerotherapy	1	2015-12-08 10:10:00				1	4847.79	cervical lymphatic malformation				Macrocystic type			Haemorrhage
7813203	0953037	1day- 14 years old	2015-12-07 09:26:00	2015-12-07 16:31:37	discharge from medical advice	interventional sclerotherapy		2015-12-07 14:00:00				1	4893.37	Trunk lymphatic malformation
7813184	0951485	1day- 14 years old	2015-12-07 08:53:59	2015-12-07 15:16:53	discharge from medical advice	interventional sclerotherapy		2015-12-07 09:30:00				1	4796.65	limb lymphatic malformation
7809667	0951865	1day- 14 years old	2015-11-25 08:50:27	2015-11-25 16:00:15	discharge from medical advice	interventional sclerotherapy		2015-11-25 11:45:00				1	4920.27	Trunk lymphatic malformation
7809029	0951820	1day- 14 years old	2015-11-23 11:02:19	2015-11-23 15:36:47	discharge from medical advice	interventional sclerotherapy		2015-11-23 11:45:00				1	5020.96	Facial lymphatic malformation
7807402	0951488	1day- 14 years old	2015-11-18 08:40:05	2015-11-18 15:15:32	discharge from medical advice	interventional sclerotherapy		2015-11-18 09:50:00	2015-11-18			1	5512.74	Trunk lymphatic malformation
7807396	0926271	1day- 14 years old	2015-11-18 08:19:25	2015-11-18 15:15:47	discharge from medical advice	interventional sclerotherapy		2015-11-18 10:50:00	2015-11-18	血管瘤硬化剂注射	2015-11-18	1	4943.53	Trunk lymphatic malformation
7805671	0947087	1day- 14 years old	2015-11-13 08:35:38	2015-11-13 15:42:06	discharge from medical advice	interventional sclerotherapy		2015-11-13 09:00:00	2015-11-13			1	5076.35	Trunk lymphatic malformation
7805328	0951046	1day- 14 years old	2015-11-12 08:52:15	2015-11-12 16:20:33	discharge from medical advice	interventional sclerotherapy		2015-11-12 11:00:00				1	5091.36	Trunk lymphatic malformation
7805318	0623551	1day- 14 years old	2015-11-12 08:27:53	2015-11-12 16:20:41	discharge from medical advice	interventional sclerotherapy		2015-11-12 11:00:00	2015-11-12	上肢动脉造影	2015-11-12	1	5150.88	Trunk lymphatic malformation	limb lymphatic malformation
7805317	0951054	1day- 14 years old	2015-11-12 08:23:04	2015-11-12 16:20:25	discharge from medical advice	interventional sclerotherapy		2015-11-12				1	5076.36	Facial lymphatic malformation
7804987	0680363	1day- 14 years old	2015-11-11 08:56:08	2015-11-11 15:52:24	discharge from medical advice	interventional sclerotherapy	1	2015-11-11				1	5105.71	cervical lymphatic malformation				Macrocystic type						no
7803247	0950618	1day- 14 years old	2015-11-06 08:33:13	2015-11-06 15:56:58	discharge from medical advice	interventional sclerotherapy	1	2015-11-06 12:30:00				1	5232.16	cervical lymphatic malformation				Macrocystic type						no
7802875	0950553	1day- 14 years old	2015-11-05 08:51:09	2015-11-05 16:41:01	discharge from medical advice	interventional sclerotherapy	1	2015-11-05 09:00:00				1	5326.91	cervical lymphatic malformation				Macrocystic type			Haemorrhage
7795772	0946477	1day- 14 years old	2015-10-14 10:20:24	2015-10-14 16:25:12	discharge from medical advice	interventional sclerotherapy		2015-10-14 11:25:00				1	5258.07	Facial lymphatic malformation
7794366	0936351	1day- 14 years old	2015-10-10 08:37:25	2015-10-10 16:56:30	discharge from medical advice	interventional sclerotherapy		2015-10-10 09:35:00				1	5210.35	Abdominal lymphatic malformation
7794046	0680064	1day- 14 years old	2015-10-09 09:25:48	2015-10-09 14:31:02	discharge from medical advice	interventional sclerotherapy	1	2015-10-09 10:15:00				1	4949.52	cervical lymphatic malformation						mixed type				no
7790982	0947302	1day- 14 years old	2015-09-28 08:44:31	2015-09-28 15:36:07	discharge from medical advice	interventional sclerotherapy		2015-09-28 12:00:00				1	4660.88	cervical lymphatic malformation			misdiagnosis
7788528	0946792	1day- 14 years old	2015-09-20 10:41:38	2015-09-24 09:41:39	discharge from medical advice	surgery		2015-09-22 13:00:00	2015-09-22 13:00:00			4	10441.3	Facial lymphatic malformation
2017-05209742-0	30018374	1day- 14 years old	2017-05-24 11:28:00	2017-05-28 10:51:23	discharge from medical advice	expectant treatment						4	5515.93	cervical lymphatic malformation						mixed type				no
2016-11136452-0	10017596	1day- 14 years old	2016-11-11 11:28:00	2016-11-22 10:31:13	discharge from medical advice	surgery		2016-11-11	2016-11-11			11	13173.1	Abdominal lymphatic malformation
2016-10126018-0	0651132	1day- 14 years old	2016-10-16 16:03:00	2016-10-17 16:18:59	discharge from medical advice	interventional sclerotherapy		2016-10-17 08:00:00				1	6178.16	cervical lymphatic malformation
2016-0472567-0	10005417	1day- 14 years old	2016-04-28 19:11:00	2016-05-03 14:00:28	discharge from medical advice	expectant treatment						5	6538.25	more parts of lymphatic malformation
2016-0147144-0	10000309	1day- 14 years old	2016-01-21 10:10:27	2016-01-27 12:05:10	discharge from medical advice	interventional sclerotherapy		2016-01-22 14:35:00	2016-01-22			6	13715.4	cervical lymphatic malformation
7796810	0948807	1day- 14 years old	2015-10-17 10:25:49	2015-10-24 11:42:04	discharge from medical advice	expectant treatment						7	7935.49	more parts of lymphatic malformation
7790224	0946616	1day- 14 years old	2015-09-25 08:53:29	2015-09-25 13:04:19	discharge from medical advice	interventional sclerotherapy		2015-09-25 10:23:00				1	5105.14	Facial lymphatic malformation
7782624	0945323	1day- 14 years old	2015-08-31 09:09:57	2015-09-02 11:18:51	discharge from medical advice	expectant treatment						2	2794.46	cervical lymphatic malformation						mixed type				no
7759819	0939588	1day- 14 years old	2015-06-28 10:47:25	2015-06-30 09:25:35	discharge from medical advice	expectant treatment						2	2794.18	cervical lymphatic malformation						mixed type				no
7752271	0937796	1day- 14 years old	2015-06-07 05:24:10	2015-06-12 09:52:10	discharge from medical advice	expectant treatment						5	10178	Abdominal lymphatic malformation
7717785	0929346	1day- 14 years old	2015-02-24 18:08:12	2015-06-08 16:06:03	discharge from medical advice	surgery		2015-03-05	2015-03-05	纤维喉镜检查术	2015-03-05	104	279386	cervical lymphatic malformation						mixed type				no
7714175	0923335	1day- 14 years old	2015-02-08 11:41:58	2015-02-13 08:54:10	discharge from medical advice	expectant treatment						5	3575.01	cervical lymphatic malformation						mixed type				no
7655362	0659148	1day- 14 years old	2014-08-15 17:26:25	2014-08-19 16:03:02	discharge from medical advice	expectant treatment						4	3344.58	cervical lymphatic malformation						mixed type	Haemorrhage
2017-03182872-0	10025498	1day- 14 years old	2017-03-16 08:53:00	2017-03-16 16:57:08	discharge from medical advice	surgery		2017-03-16				1	5743.9	more parts of lymphatic malformation
2017-02176169-0	10024308	1day- 14 years old	2017-02-27 09:47:00	2017-03-01 14:25:32	discharge from medical advice	interventional sclerotherapy	1	2017-02-28				2	7523.36	cervical lymphatic malformation						mixed type				no
2016-12149722-0	10019882	1day- 14 years old	2016-12-15 08:58:00	2016-12-17 09:37:13	discharge from medical advice	interventional sclerotherapy		2016-12-16				2	6621.02	cervical lymphatic malformation
2016-12149718-0	10019881	1day- 14 years old	2016-12-15 08:56:00	2016-12-17 11:31:44	discharge from medical advice	interventional sclerotherapy		2016-12-16				2	6766.55	Facial lymphatic malformation
2016-11142123-0	10018521	1day- 14 years old	2016-11-25 08:47:00	2016-11-26 08:42:03	discharge from medical advice	expectant treatment						1	233.6	more parts of lymphatic malformation
2016-10127934-0	10016192	1day- 14 years old	2016-10-21 09:26:00	2016-11-19 10:18:41	discharge from medical advice	surgery		2016-10-27	2016-11-08			29	55797.5	Abdominal lymphatic malformation
7766240	0544339	1day- 14 years old	2015-07-16 08:54:35	2015-07-16 15:53:12	discharge from medical advice	interventional sclerotherapy		2015-07-16				1	4514.88	Facial lymphatic malformation
7659382	0660447	1day- 14 years old	2014-08-27 13:06:09	2014-10-16 10:28:51	other	First angiography, then interventional sclerotherapy		2014-08-29	2014-08-29	血管瘤硬化剂注射	2014-09-11	50	185250	more parts of lymphatic malformation	支气管肺炎
2017-12291846-0	10045446	1day- 14 years old	2017-12-28 08:47:00	2017-12-30 09:12:41	discharge from medical advice	interventional sclerotherapy		2017-12-29 13:25:00				2	8508.86	more parts of lymphatic malformation
2017-12291597-0	10045392	1day- 14 years old	2017-12-27 12:38:00	2017-12-29 08:38:30	discharge from medical advice	interventional sclerotherapy	1	2017-12-28 09:04:29				2	6858.12	cervical lymphatic malformation						mixed type				no
2017-12290988-0	10042890	1day- 14 years old	2017-12-26 08:11:00	2017-12-28 09:38:21	discharge from medical advice	interventional sclerotherapy		2017-12-27 19:20:00				2	7535.03	limb lymphatic malformation
2017-12290756-0	10045240	1day- 14 years old	2017-12-25 11:49:00	2017-12-27 09:01:21	discharge from medical advice	interventional sclerotherapy		2017-12-26 12:05:00				2	8057.48	limb lymphatic malformation
2017-12289364-0	10044961	1day- 14 years old	2017-12-21 09:42:00	2017-12-23 08:50:56	discharge from medical advice	interventional sclerotherapy		2017-12-22 10:40:00				2	8019.78	Trunk lymphatic malformation
2017-12289314-0	10044951	1day- 14 years old	2017-12-21 08:59:00	2017-12-23 10:01:30	discharge from medical advice	interventional sclerotherapy		2017-12-22 08:00:00				2	10226.1	Facial lymphatic malformation
2017-12289306-0	10044948	1day- 14 years old	2017-12-21 08:52:00	2017-12-23 10:50:45	discharge from medical advice	interventional sclerotherapy	2	2017-12-22 09:25:00				2	8571.73	cervical lymphatic malformation						mixed type				no
2017-12288974-0	10042341	1day- 14 years old	2017-12-20 10:11:00	2017-12-22 08:47:37	discharge from medical advice	interventional sclerotherapy	2	2017-12-21 10:50:00				2	8062.42	cervical lymphatic malformation						mixed type				no
2017-12288084-0	10040930	1day- 14 years old	2017-12-18 10:16:00	2017-12-20 08:51:58	discharge from medical advice	interventional sclerotherapy	2	2017-12-19 11:00:00				2	8724.05	cervical lymphatic malformation						mixed type				no
2017-12286725-0	0667713	1day- 14 years old	2017-12-14 08:28:00	2017-12-16 08:53:55	discharge from medical advice	interventional sclerotherapy	2	2017-12-15 08:00:00				2	8336.43	cervical lymphatic malformation						mixed type				no
2017-12285847-0	10005190	1day- 14 years old	2017-12-12 08:12:00	2017-12-14 10:11:46	discharge from medical advice	interventional sclerotherapy	5	2017-12-13 09:20:00				2	8350.19	cervical lymphatic malformation						mixed type	Haemorrhage
2017-12285479-0	20014768	1day- 14 years old	2017-12-11 09:50:00	2017-12-14 10:14:51	discharge from medical advice	interventional sclerotherapy		2017-12-12 10:12:24				3	7477.42	Facial lymphatic malformation
2017-12284110-0	10044007	1day- 14 years old	2017-12-07 08:16:00	2017-12-07 17:56:21	discharge from medical advice	surgery		2017-12-07 14:12:46				1	9092.55	Trunk lymphatic malformation
2017-12283859-0	10043954	1day- 14 years old	2017-12-06 11:41:00	2017-12-08 09:08:33	discharge from medical advice	interventional sclerotherapy		2017-12-07 11:35:00				2	8452.29	limb lymphatic malformation
2017-11280448-0	10043320	1day- 14 years old	2017-11-27 11:01:00	2017-12-20 09:48:19	discharge from medical advice	surgery		2017-12-11 08:00:00				23	48317.5	chest cavity lymphatic malformation
2017-11279288-0	0682288	1day- 14 years old	2017-11-23 11:56:00	2017-11-28 09:43:44	discharge from medical advice	interventional sclerotherapy	4	2017-11-27 16:40:00				5	9366.36	cervical lymphatic malformation						mixed type	Haemorrhage
2017-11278036-0	10042880	1day- 14 years old	2017-11-20 15:02:00	2017-12-14 14:35:47	discharge from medical advice	First drainage, then interventional sclerotherapy		2017-12-01 12:00:58				24	23617.8		limb lymphatic malformation
2017-11276252-0	0626397	1day- 14 years old	2017-11-15 11:02:00	2017-11-17 09:43:39	discharge from medical advice	interventional sclerotherapy		2017-11-16 11:02:00				2	8166.95	limb lymphatic malformation
2017-11274134-0	10042189	1day- 14 years old	2017-11-09 15:35:00	2017-11-11 09:11:32	discharge from medical advice	interventional sclerotherapy	1	2017-11-10 08:00:00				2	7563.93	cervical lymphatic malformation						mixed type	Haemorrhage
2017-10269659-0	20061749	1day- 14 years old	2017-10-29 09:18:00	2017-10-30 14:51:19	discharge from medical advice	interventional sclerotherapy		2017-10-30 12:15:00				1	7802.49	Trunk lymphatic malformation
2017-10267868-0	0659397	1day- 14 years old	2017-10-24 09:25:00	2017-11-02 09:42:17	discharge from medical advice	surgery		2017-10-27 08:00:00				9	22338.4	Trunk lymphatic malformation
2017-10267395-0	10040941	1day- 14 years old	2017-10-23 09:47:00	2017-10-25 08:47:50	discharge from medical advice	interventional sclerotherapy		2017-10-24 09:40:00				2	8181.63	Facial lymphatic malformation
2017-10265582-0	10008687	1day- 14 years old	2017-10-18 07:59:00	2017-10-18 16:16:37	discharge from medical advice	interventional sclerotherapy		2017-10-18 09:33:16				1	6885.13	Facial lymphatic malformation
2017-09253879-0	10033680	1day- 14 years old	2017-09-14 09:16:00	2017-09-17 09:41:54	discharge from medical advice	interventional sclerotherapy		2017-09-15 08:00:00				3	9001.57	Abdominal lymphatic malformation
2017-09253867-0	10038475	1day- 14 years old	2017-09-14 09:16:00	2017-09-15 10:02:05	discharge from medical advice	interventional sclerotherapy	1	2017-09-14 13:00:46				1	6535.55	cervical lymphatic malformation						mixed type				no
2017-09253876-0	10038477	1day- 14 years old	2017-09-14 09:13:00	2017-09-17 09:49:51	discharge from medical advice	interventional sclerotherapy	4	2017-09-15				3	8078.84	cervical lymphatic malformation						mixed type				no
2017-09252535-0	0684373	1day- 14 years old	2017-09-11 08:12:00	2017-09-11 13:29:44	discharge from medical advice	interventional sclerotherapy		2017-09-11 09:08:01				1	6975.3	Facial lymphatic malformation
2017-09249757-0	10026141	1day- 14 years old	2017-09-03 10:39:00	2017-09-08 10:04:16	discharge from medical advice	expectant treatment		2017-09-04 08:00:00	2017-09-04 08:00:00	输注硬化性物质(药物)	2017-09-04 08:00:00	5	45169.9	limb lymphatic malformation
2017-08247977-0	20060712	1day- 14 years old	2017-08-29 10:07:00	2017-08-29 15:04:13	discharge from medical advice	interventional sclerotherapy		2017-08-29 10:56:09				1	6053.63	more parts of lymphatic malformation
2017-08247905-0	10032091	1day- 14 years old	2017-08-29 08:42:00	2017-08-31 09:31:39	discharge from medical advice	interventional sclerotherapy		2017-08-30				2	6230.56	Trunk lymphatic malformation
2017-08247309-0	20060499	1day- 14 years old	2017-08-28 00:21:00	2017-08-31 11:56:28	discharge from medical advice	expectant treatment						3	6622.32	cervical lymphatic malformation						mixed type				no
2017-08247109-0	10033553	1day- 14 years old	2017-08-27 08:39:00	2017-08-29 09:30:30	discharge from medical advice	interventional sclerotherapy		2017-08-28 13:00:00				2	6792.83	Facial lymphatic malformation
2017-08246281-0	10036986	1day- 14 years old	2017-08-24 12:59:00	2017-08-26 09:30:18	discharge from medical advice	interventional sclerotherapy	2	2017-08-25 10:40:00				2	7904.29	cervical lymphatic malformation						mixed type				no
2017-08246041-0	10031045	1day- 14 years old	2017-08-24 07:50:00	2017-08-25 10:31:06	discharge from medical advice	expectant treatment						1	795.67	Trunk lymphatic malformation
2017-08245763-0	10036883	1day- 14 years old	2017-08-23 10:48:00	2017-08-25 09:21:04	discharge from medical advice	interventional sclerotherapy	2	2017-08-24 12:45:00				2	7570.83	cervical lymphatic malformation						mixed type				no
2017-08244757-0	10036691	1day- 14 years old	2017-08-21 09:54:00	2017-08-23 08:51:42	discharge from medical advice	interventional sclerotherapy		2017-08-22 08:00:00				2	7070.45	limb lymphatic malformation
2017-08244722-0	10036683	1day- 14 years old	2017-08-21 09:28:00	2017-08-28 10:00:32	discharge from medical advice	surgery		2017-08-23 09:48:42				7	8726.69	more parts of lymphatic malformation
2017-08244330-0	10036601	1day- 14 years old	2017-08-20 09:05:00	2017-08-25 09:12:13	discharge from medical advice	interventional sclerotherapy		2017-08-21	2017-08-21			5	11919.1	Trunk lymphatic malformation
2017-08242794-0	10036289	1day- 14 years old	2017-08-16 08:02:00	2017-08-18 10:16:07	discharge from medical advice	interventional sclerotherapy		2017-08-17				2	7186.93	limb lymphatic malformation
2017-08241759-0	10032068	1day- 14 years old	2017-08-14 07:52:00	2017-08-16 09:32:24	discharge from medical advice	interventional sclerotherapy		2017-08-15 14:30:00				2	7475.95	Trunk lymphatic malformation	limb lymphatic malformation
2017-08241747-0	10036094	1day- 14 years old	2017-08-14 07:47:00	2017-08-16 09:41:56	discharge from medical advice	interventional sclerotherapy	3	2017-08-15				2	6901.33	cervical lymphatic malformation						mixed type				no
2017-08241493-0	10031810	1day- 14 years old	2017-08-13 09:17:00	2017-08-20 10:10:34	discharge from medical advice	interventional sclerotherapy	4	2017-08-15 13:00:00				7	19455.7	cervical lymphatic malformation						mixed type				no
2017-08241473-0	10036035	1day- 14 years old	2017-08-13 08:32:00	2017-08-15 09:10:17	discharge from medical advice	interventional sclerotherapy		2017-08-14 16:25:00				2	9390.29	more parts of lymphatic malformation
2017-08240859-0	0649803	1day- 14 years old	2017-08-11 07:58:00	2017-08-12 09:19:29	discharge from medical advice	interventional sclerotherapy	1	2017-08-11 19:55:18				1	6679.03	cervical lymphatic malformation				Macrocystic type						no
2017-08239070-0	10031392	1day- 14 years old	2017-08-07 08:42:00	2017-08-09 09:31:08	discharge from medical advice	interventional sclerotherapy		2017-08-08 11:00:00				2	6993.53	Trunk lymphatic malformation
2017-08237268-0	10035181	1day- 14 years old	2017-08-02 09:02:00	2017-08-04 09:21:35	discharge from medical advice	interventional sclerotherapy		2017-08-03 15:00:00				2	6794.35	more parts of lymphatic malformation
2017-08237079-0	10035148	1day- 14 years old	2017-08-01 15:18:00	2017-08-07 13:07:35	discharge from medical advice	surgery		2017-08-04 10:00:00				6	10705.4	more parts of lymphatic malformation
2017-07235832-0	20052067	1day- 14 years old	2017-07-29 11:08:00	2017-09-02 14:27:44	discharge from medical advice	interventional sclerotherapy	1	2017-08-16				35	65566.6	cervical lymphatic malformation						mixed type				no
2017-07234605-0	10034636	1day- 14 years old	2017-07-26 10:19:00	2017-07-28 08:55:54	discharge from medical advice	interventional sclerotherapy		2017-07-27 08:00:00	2017-07-27 08:00:00			2	10621.3	more parts of lymphatic malformation
2017-07234160-0	0654074	1day- 14 years old	2017-07-25 10:23:00	2017-07-27 09:53:06	discharge from medical advice	interventional sclerotherapy		2017-07-26 09:06:18				2	6857.31	more parts of lymphatic malformation
2017-07234129-0	10034561	1day- 14 years old	2017-07-25 09:54:00	2017-07-27 08:56:03	discharge from medical advice	interventional sclerotherapy		2017-07-26 11:15:00				2	6505.61	limb lymphatic malformation
2017-07234091-0	10034555	1day- 14 years old	2017-07-25 09:17:00	2017-07-27 08:59:18	discharge from medical advice	interventional sclerotherapy		2017-07-26 10:25:00				2	6490.89	limb lymphatic malformation
2017-07233974-0	0876597	1day- 14 years old	2017-07-25 07:41:00	2017-07-25 16:03:10	discharge from medical advice	interventional sclerotherapy		2017-07-25 08:23:36				1	7662.14	more parts of lymphatic malformation
2017-07233564-0	10034462	1day- 14 years old	2017-07-24 09:13:00	2017-07-26 08:48:54	discharge from medical advice	interventional sclerotherapy	1	2017-07-25				2	6995.37	cervical lymphatic malformation						mixed type				no
2017-07233470-0	10034442	1day- 14 years old	2017-07-24 08:02:00	2017-07-26 08:48:28	discharge from medical advice	First angiography, then interventional sclerotherapy		2017-07-25				2	9143.1	more parts of lymphatic malformation
2017-07233465-0	20045255	1day- 14 years old	2017-07-24 08:01:00	2017-07-26 08:48:48	discharge from medical advice	interventional sclerotherapy		2017-07-25				2	6856.38	Trunk lymphatic malformation
2017-07233178-0	10034388	1day- 14 years old	2017-07-23 08:05:00	2017-07-26 16:41:10	discharge from medical advice	expectant treatment						3	1178.31	chest cavity lymphatic malformation
2017-07232493-0	20055773	1day- 14 years old	2017-07-20 17:20:00	2017-07-26 15:14:12	discharge from medical advice	First drainage, then interventional sclerotherapy	1	2017-07-25 12:00:00				6	8957.55	cervical lymphatic malformation						mixed type				no
2017-07232315-0	10034203	1day- 14 years old	2017-07-20 10:10:00	2017-07-22 10:36:26	discharge from medical advice	interventional sclerotherapy		2017-07-21 10:00:00				2	6847.94	limb lymphatic malformation
2017-07231787-0	10034101	1day- 14 years old	2017-07-19 09:24:00	2017-08-09 10:00:11	discharge from medical advice	surgery		2017-08-01 08:00:00				21	35608.9	cervical lymphatic malformation				Macrocystic type			Haemorrhage
2017-07231393-0	10034030	1day- 14 years old	2017-07-18 10:08:00	2017-07-20 08:43:18	discharge from medical advice	interventional sclerotherapy		2017-07-19 13:10:00				2	6681.91	limb lymphatic malformation
2017-07229791-0	10031997	1day- 14 years old	2017-07-14 07:33:00	2017-07-14 14:58:16	discharge from medical advice	interventional sclerotherapy		2017-07-14				1	5250.91	limb lymphatic malformation
2017-07228938-0	10030794	1day- 14 years old	2017-07-12 07:59:00	2017-07-12 12:41:15	discharge from medical advice	interventional sclerotherapy		2017-07-12 08:36:04				1	5800.25	limb lymphatic malformation
2017-07228628-0	10029607	1day- 14 years old	2017-07-11 10:03:00	2017-07-19 09:37:50	discharge from medical advice	interventional sclerotherapy		2017-07-18 15:16:50				8	9503.65	more parts of lymphatic malformation
2017-07228067-0	10033365	1day- 14 years old	2017-07-10 09:24:00	2017-07-12 09:15:36	discharge from medical advice	interventional sclerotherapy		2017-07-11 18:00:00				2	5973.07	Abdominal lymphatic malformation
2017-07226904-0	10033143	1day- 14 years old	2017-07-06 11:46:00	2017-07-08 09:14:55	discharge from medical advice	interventional sclerotherapy		2017-07-07 09:10:00				2	7382.43	limb lymphatic malformation
2017-07226699-0	10033093	1day- 14 years old	2017-07-06 08:09:00	2017-07-06 17:11:31	discharge from medical advice	surgery		2017-07-06 09:30:28				1	8906.1	more parts of lymphatic malformation
2017-07226093-0	10032979	1day- 14 years old	2017-07-04 15:23:00	2017-07-09 09:00:24	discharge from medical advice	expectant treatment						5	7776.96		Trunk lymphatic malformation
2017-07225669-0	20034285	1day- 14 years old	2017-07-03 16:34:00	2017-07-21 09:42:01	discharge from medical advice	surgery		2017-07-07 13:00:00	2017-07-07 13:00:00			18	47364.4	Abdominal lymphatic malformation
2017-07225420-0	10032845	1day- 14 years old	2017-07-03 09:47:00	2017-07-05 09:34:23	discharge from medical advice	interventional sclerotherapy		2017-07-04 11:35:49				2	5940.04	limb lymphatic malformation
2017-06224279-0	10032625	1day- 14 years old	2017-06-29 20:22:00	2017-07-11 10:34:59	discharge from medical advice	surgery		2017-06-30 12:47:47				12	46202.5	more parts of lymphatic malformation	cervical lymphatic malformation
2017-06224059-0	10007350	1day- 14 years old	2017-06-29 09:45:00	2017-07-01 08:47:49	discharge from medical advice	interventional sclerotherapy		2017-06-30 08:00:00				2	5853.52	Facial lymphatic malformation
2017-06223157-0	10030112	1day- 14 years old	2017-06-27 09:54:00	2017-06-29 08:56:55	discharge from medical advice	interventional sclerotherapy		2017-06-28 08:00:00				2	6053.34	Trunk lymphatic malformation
2017-06221622-0	10032159	1day- 14 years old	2017-06-23 10:17:00	2017-08-15 15:00:58	discharge from medical advice	surgery		2017-06-26	2017-06-26	肠粘连松解术	2017-07-19	53	116103	Abdominal lymphatic malformation
2017-06221106-0	20050520	1day- 14 years old	2017-06-22 08:51:00	2017-06-25 12:11:04	discharge from medical advice	interventional sclerotherapy	3	2017-06-23 08:00:00				3	5660.42	cervical lymphatic malformation						mixed type				no
2017-06221105-0	10032065	1day- 14 years old	2017-06-22 08:49:00	2017-06-24 09:31:13	discharge from medical advice	interventional sclerotherapy		2017-06-23 08:00:00				2	6076.86	limb lymphatic malformation
2017-06219850-0	20052067	1day- 14 years old	2017-06-19 11:41:00	2017-07-19 11:21:17	discharge from medical advice	interventional sclerotherapy	4	2017-06-19	2017-06-28	气管插管	2017-07-02	30	66666.4	cervical lymphatic malformation						mixed type				no
2017-06219782-0	10031822	1day- 14 years old	2017-06-19 10:04:00	2017-06-21 09:39:14	discharge from medical advice	interventional sclerotherapy		2017-06-20 08:00:00				2	5355.01	limb lymphatic malformation
2017-06216645-0	10026817	1day- 14 years old	2017-06-11 09:28:00	2017-06-13 11:20:35	discharge from medical advice	interventional sclerotherapy		2017-06-12				2	6256.14	limb lymphatic malformation
2017-06216615-0	10028980	1day- 14 years old	2017-06-11 08:36:00	2017-06-13 11:25:44	discharge from medical advice	interventional sclerotherapy		2017-06-12				2	6714.85	limb lymphatic malformation
2017-06215688-0	10031080	1day- 14 years old	2017-06-08 11:16:00	2017-06-10 08:50:06	discharge from medical advice	interventional sclerotherapy		2017-06-09 08:00:00				2	6063.62	limb lymphatic malformation
2017-06215590-0	10031056	1day- 14 years old	2017-06-08 09:10:00	2017-07-13 09:44:39	discharge from medical advice	surgery		2017-06-21 08:00:00	2017-06-21			35	43006.5	Abdominal lymphatic malformation
2017-06215126-0	10030967	1day- 14 years old	2017-06-07 09:45:00	2017-06-09 16:45:10	discharge from medical advice	interventional sclerotherapy	2	2017-06-08 08:00:00				2	6076.56	cervical lymphatic malformation						mixed type				no
2017-06214692-0	20049391	1day- 14 years old	2017-06-06 10:35:00	2017-06-14 11:40:22	discharge from medical advice	surgery		2017-06-09				8	28744	cervical lymphatic malformation					microcystic type					no
2017-06214625-0	10030879	1day- 14 years old	2017-06-06 09:27:00	2017-06-08 10:57:56	discharge from medical advice	expectant treatment						2	893.98	cervical lymphatic malformation					microcystic type					no
2017-06214324-0	10030827	1day- 14 years old	2017-06-05 14:31:00	2017-06-09 09:11:57	discharge from medical advice	interventional sclerotherapy		2017-06-06				4	6656.64	Facial lymphatic malformation
2017-06214210-0	10030808	1day- 14 years old	2017-06-05 10:19:00	2017-06-07 11:03:37	discharge from medical advice	interventional sclerotherapy		2017-06-06 08:00:00				2	6528.99	limb lymphatic malformation
2017-06214050-0	10030775	1day- 14 years old	2017-06-05 08:15:00	2017-06-07 11:01:01	discharge from medical advice	interventional sclerotherapy		2017-06-06				2	6436.11	limb lymphatic malformation
2017-06212798-0	20050032	1day- 14 years old	2017-06-01 14:09:00	2017-06-15 15:08:58	discharge from medical advice	surgery		2017-06-06 08:00:00	2017-06-06 08:00:00	腹股沟斜疝修补术，单侧	2017-06-06 08:00:00	14	49903.7	Abdominal lymphatic malformation
2017-05212067-0	0664554	1day- 14 years old	2017-05-31 08:28:00	2017-06-05 10:23:19	discharge from medical advice	surgery		2017-06-02 11:00:00				5	8904.24	Trunk lymphatic malformation
2017-05209208-0	10029948	1day- 14 years old	2017-05-23 09:24:00	2017-05-25 09:38:46	discharge from medical advice	interventional sclerotherapy		2017-05-24 08:00:00				2	5823.77	limb lymphatic malformation
2017-05209101-0	10027585	1day- 14 years old	2017-05-23 08:06:00	2017-05-25 09:10:36	discharge from medical advice	interventional sclerotherapy		2017-05-24 09:00:00				2	5805.38	limb lymphatic malformation
2017-05208696-0	10028179	1day- 14 years old	2017-05-22 09:30:00	2017-05-24 08:49:28	discharge from medical advice	interventional sclerotherapy		2017-05-23 08:00:00				2	5020.76	more parts of lymphatic malformation
2017-05208398-0	10025070	1day- 14 years old	2017-05-21 13:00:00	2017-05-23 09:35:06	discharge from medical advice	interventional sclerotherapy	3	2017-05-22 13:05:14				2	6740.18	cervical lymphatic malformation						mixed type	Haemorrhage
2017-05206766-0	10029533	1day- 14 years old	2017-05-17 09:31:00	2017-05-27 10:38:03	discharge from medical advice	surgery		2017-05-22 10:30:00				10	16339.2	more parts of lymphatic malformation
	10026642	1day- 14 years old	2017-05-14	2017-05-31	discharge from medical advice	First drainage, then interventional sclerotherapy		2017-05-16				17	15276.9	cervical lymphatic malformation			missed diagnosis
2017-05204221-0	20047628	1day- 14 years old	2017-05-10 18:28:00	2017-05-16 11:02:26	discharge from medical advice	expectant treatment						6	9499.05	cervical lymphatic malformation						mixed type				no
2017-05203669-0	10029004	1day- 14 years old	2017-05-09 14:03:00	2017-05-11 10:16:38	discharge from medical advice	interventional sclerotherapy		2017-05-10 08:00:00				2	7102.67	Trunk lymphatic malformation
2017-05203159-0	10028902	1day- 14 years old	2017-05-08 14:12:00	2017-05-16 10:11:31	discharge from medical advice	interventional sclerotherapy		2017-05-09 08:00:00	2017-05-09 08:00:00			8	13515	Trunk lymphatic malformation
2017-05201493-0	10028633	1day- 14 years old	2017-05-04 08:08:00	2017-05-04 15:01:22	discharge from medical advice	surgery		2017-05-04				1	7636.53	Trunk lymphatic malformation
2017-05200919-0	20046620	1day- 14 years old	2017-05-03 01:13:00	2017-05-08 14:57:55	discharge from medical advice	expectant treatment						5	11750.4	more parts of lymphatic malformation
2017-04198675-0	20046027	1day- 14 years old	2017-04-26 14:32:00	2017-04-27 15:39:07	discharge from medical advice	surgery		2017-04-27 08:35:49				1	5772.22	reproductive organ lymphatic malformation
2017-04198432-0	20045950	1day- 14 years old	2017-04-26 07:54:00	2017-04-26 14:00:45	discharge from medical advice	interventional sclerotherapy		2017-04-26 09:50:29				1	5357.38	limb lymphatic malformation
2017-04197700-0	10024968	1day- 14 years old	2017-04-24 11:52:00	2017-04-26 15:13:47	discharge from medical advice	interventional sclerotherapy	2	2017-04-25 08:00:00				2	7277.25	cervical lymphatic malformation						mixed type				no
2017-04197189-0	10027935	1day- 14 years old	2017-04-23 09:50:00	2017-04-25 14:18:34	discharge from medical advice	interventional sclerotherapy		2017-04-24 08:00:00				2	7142.98	more parts of lymphatic malformation
2017-04196209-0	20036346	1day- 14 years old	2017-04-20 09:24:00	2017-04-22 09:17:39	discharge from medical advice	interventional sclerotherapy		2017-04-21 08:00:00				2	6616.3	more parts of lymphatic malformation
2017-04196178-0	20045270	1day- 14 years old	2017-04-20 08:52:00	2017-04-21 08:07:39	discharge from medical advice	interventional sclerotherapy		2017-04-20 13:35:45				1	5482.07	limb lymphatic malformation
2017-04196122-0	20045260	1day- 14 years old	2017-04-20 08:15:00	2017-04-20 14:20:15	discharge from medical advice	interventional sclerotherapy	4	2017-04-20 12:20:43				1	5807.49	cervical lymphatic malformation						mixed type				no
2017-04195806-0	30017057	1day- 14 years old	2017-04-19 10:30:00	2017-05-03 10:14:19	discharge from medical advice	expectant treatment						14	18806.7	cervical lymphatic malformation						mixed type				no
2017-04195246-0	10027586	1day- 14 years old	2017-04-18 08:23:00	2017-04-20 09:11:53	discharge from medical advice	interventional sclerotherapy		2017-04-19 08:00:00				2	8424.21	limb lymphatic malformation
2017-04195197-0	10009256	1day- 14 years old	2017-04-18 07:36:00	2017-04-18 14:24:10	discharge from medical advice	interventional sclerotherapy		2017-04-18 09:10:36	2017-04-18			1	7426	Facial lymphatic malformation
2017-04193358-0	0655699	1day- 14 years old	2017-04-13 07:58:00	2017-04-13 12:18:11	discharge from medical advice	interventional sclerotherapy		2017-04-13 09:10:20				1	5755.56	Trunk lymphatic malformation	limb lymphatic malformation
2017-04193130-0	10027227	1day- 14 years old	2017-04-12 12:00:00	2017-04-14 08:46:10	discharge from medical advice	interventional sclerotherapy		2017-04-13 08:00:00				2	8555.89	more parts of lymphatic malformation
2017-04192932-0	20033086	1day- 14 years old	2017-04-12 08:08:00	2017-04-12 14:07:00	discharge from medical advice	interventional sclerotherapy	3	2017-04-12 09:40:31				1	5582.38	cervical lymphatic malformation						mixed type				no
2017-04192294-0	0683885	1day- 14 years old	2017-04-10 17:02:00	2017-04-12 08:55:18	discharge from medical advice	interventional sclerotherapy		2017-04-11 08:00:00				2	6035.71	Trunk lymphatic malformation
2017-04191968-0	20041444	1day- 14 years old	2017-04-10 08:44:00	2017-04-12 09:00:40	discharge from medical advice	interventional sclerotherapy		2017-04-11 08:00:00				2	6058.16	limb lymphatic malformation
2017-04191188-0	10026915	1day- 14 years old	2017-04-07 14:20:00	2017-04-20 11:10:01	discharge from medical advice	surgery		2017-04-13 09:00:00	2017-04-13			13	30313.3	Abdominal lymphatic malformation
2017-04190969-0	10026869	1day- 14 years old	2017-04-07 08:14:00	2017-04-07 16:30:08	discharge from medical advice	surgery		2017-04-07				1	4251.66	more parts of lymphatic malformation						mixed type				no
2017-03187284-0	10013554	1day- 14 years old	2017-03-28 08:20:00	2017-03-30 08:45:39	discharge from medical advice	interventional sclerotherapy	1	2017-03-29 08:00:00				2	6194.67	cervical lymphatic malformation						mixed type				no
2017-03186166-0	20042499	1day- 14 years old	2017-03-24 21:00:00	2017-04-01 15:43:22	discharge from medical advice	expectant treatment						8	12486	more parts of lymphatic malformation
2017-03185472-0	10025945	1day- 14 years old	2017-03-23 08:13:00	2017-03-25 09:15:46	discharge from medical advice	interventional sclerotherapy		2017-03-24 09:30:00				2	5977.1	Trunk lymphatic malformation
2017-03185229-0	20042232	1day- 14 years old	2017-03-22 12:39:00	2017-03-30 15:11:09	discharge from medical advice	First drainage, then interventional sclerotherapy	1	2017-03-27 17:00:00	2017-03-27 17:00:00			8	13274.8	cervical lymphatic malformation						mixed type				no
2017-03184230-0	20041952	1day- 14 years old	2017-03-20 09:57:00	2017-03-26 09:32:23	discharge from medical advice	surgery		2017-03-22 14:00:00				6	13228.7	Trunk lymphatic malformation
2017-03181215-0	10025220	1day- 14 years old	2017-03-12 10:01:00	2017-03-14 08:57:08	discharge from medical advice	interventional sclerotherapy		2017-03-13 08:00:00				2	7077.47	Trunk lymphatic malformation
2017-03180771-0	20041037	1day- 14 years old	2017-03-10 12:46:00	2017-04-03 10:43:32	discharge from medical advice	surgery		2017-03-13 12:00:00	2017-03-24 10:00:00			24	68326.7	more parts of lymphatic malformation
2017-03180679-0	10025108	1day- 14 years old	2017-03-10 09:56:00	2017-03-22 12:33:29	discharge from medical advice	surgery		2017-03-14 08:00:00				12	22597.5	reproductive organ lymphatic malformation
2017-03179408-0	20027371	1day- 14 years old	2017-03-07 08:53:00	2017-03-09 09:39:02	discharge from medical advice	interventional sclerotherapy		2017-03-08 08:00:00				2	6706.12	cervical lymphatic-vein malformation		vein malformation
2017-03178833-0	0904714	1day- 14 years old	2017-03-06 08:10:00	2017-03-06 13:58:28	discharge from medical advice	interventional sclerotherapy		2017-03-06 08:34:34				1	6051.01	cervical lymphatic-vein malformation
2017-03177056-0	10010286	1day- 14 years old	2017-03-01 09:04:00	2017-03-05 11:02:37	discharge from medical advice	interventional sclerotherapy		2017-03-02 08:00:00				4	9066.19	limb lymphatic malformation
2017-02176674-0	10021769	1day- 14 years old	2017-02-28 09:31:00	2017-03-02 09:14:32	discharge from medical advice	interventional sclerotherapy		2017-03-01 08:00:00				2	6853.09	Trunk lymphatic malformation
2017-02176589-0	10024372	1day- 14 years old	2017-02-28 08:15:00	2017-03-02 09:19:50	discharge from medical advice	interventional sclerotherapy		2017-03-01 08:00:00				2	6844.93	limb lymphatic malformation
2017-02174683-0	10013433	1day- 14 years old	2017-02-23 09:00:00	2017-02-25 09:15:43	discharge from medical advice	interventional sclerotherapy		2017-02-24 08:00:00				2	6791.97	Trunk lymphatic malformation
2017-02174224-0	10023964	1day- 14 years old	2017-02-22 08:41:00	2017-03-01 09:20:29	discharge from medical advice	interventional sclerotherapy		2017-02-27 08:00:00	2017-02-27	皮肤和皮下组织活组织检查	2017-02-27	7	19211	more parts of lymphatic malformation
2017-02173697-0	10023861	1day- 14 years old	2017-02-21 07:22:00	2017-02-21 16:09:06	discharge from medical advice	surgery		2017-02-21 11:07:31				1	4465.39	more parts of lymphatic malformation
2017-02173493-0	10020131	1day- 14 years old	2017-02-20 11:31:00	2017-02-22 10:43:07	discharge from medical advice	interventional sclerotherapy	1	2017-02-21 08:00:00				2	6531.33	cervical lymphatic malformation						mixed type				no
2017-02173361-0	10023809	1day- 14 years old	2017-02-20 09:08:00	2017-03-13 10:01:43	discharge from medical advice	surgery		2017-03-01 12:00:00				21	20898.6	more parts of lymphatic malformation
2017-02173344-0	10019630	1day- 14 years old	2017-02-20 08:56:00	2017-02-21 15:11:34	discharge from medical advice	interventional sclerotherapy		2017-02-21 08:00:00				1	6189.18	Facial lymphatic malformation
2017-02172714-0	20038847	1day- 14 years old	2017-02-18 08:39:00	2017-02-21 10:36:11	discharge from medical advice	expectant treatment						3	5164.75	cervical lymphatic malformation					microcystic type					no
2017-02171618-0	10023471	1day- 14 years old	2017-02-15 10:46:00	2017-02-16 14:26:59	discharge from medical advice	interventional sclerotherapy		2017-02-16 08:00:00				1	5925.26	more parts of lymphatic malformation
2017-02171534-0	10017075	1day- 14 years old	2017-02-15 09:13:00	2017-02-17 08:54:06	discharge from medical advice	interventional sclerotherapy		2017-02-16 14:40:00				2	6090.35	Trunk lymphatic malformation
2017-02171252-0	10023398	1day- 14 years old	2017-02-14 11:41:00	2017-02-15 15:05:34	discharge from medical advice	interventional sclerotherapy		2017-02-15 10:00:00				1	5891.65	Facial lymphatic malformation
2017-02167089-0	10022659	1day- 14 years old	2017-02-03 13:36:00	2017-03-27 14:29:12	discharge from medical advice	interventional sclerotherapy	2	2017-02-17 11:08:56	2017-03-17			52	91034.5	cervical lymphatic malformation						mixed type				no
2017-01165033-0	10022455	1day- 14 years old	2017-01-24 09:19:00	2017-01-26 09:08:14	discharge from medical advice	interventional sclerotherapy	1	2017-01-25 08:00:00				2	5914.9	cervical lymphatic malformation						mixed type				no
2017-01164086-0	20032258	1day- 14 years old	2017-01-21 09:08:00	2017-01-24 10:03:31	discharge from medical advice	First drainage, then interventional sclerotherapy		2017-01-22 15:20:19				3	5797.52	Abdominal lymphatic malformation
2017-01163302-0	10022202	1day- 14 years old	2017-01-19 08:43:00	2017-01-19 17:47:24	discharge from medical advice	surgery		2017-01-19 10:11:42				1	5190.82	more parts of lymphatic malformation
2017-01163069-0	10022167	1day- 14 years old	2017-01-18 15:48:00	2017-01-26 14:59:27	discharge from medical advice	surgery		2017-01-20 12:00:00				8	36438	Trunk lymphatic malformation
2017-01162369-0	10009525	1day- 14 years old	2017-01-17 08:17:00	2017-01-19 09:14:13	discharge from medical advice	interventional sclerotherapy		2017-01-18 08:00:00				2	6337.09	limb lymphatic malformation
2017-01160167-0	10019212	1day- 14 years old	2017-01-11 10:19:00	2017-01-13 08:55:24	discharge from medical advice	interventional sclerotherapy	2	2017-01-12 09:00:00				2	5882.01	cervical lymphatic malformation						mixed type				no
2017-01160080-0	10021655	1day- 14 years old	2017-01-11 08:43:00	2017-01-13 09:02:22	discharge from medical advice	interventional sclerotherapy		2017-01-12 08:00:00				2	5898.21	limb lymphatic malformation
2017-01160059-0	10006838	1day- 14 years old	2017-01-11 08:31:00	2017-01-13 09:17:15	discharge from medical advice	interventional sclerotherapy		2017-01-12 08:00:00				2	6046.91	Facial lymphatic malformation
2017-01159612-0	10016370	1day- 14 years old	2017-01-10 08:33:00	2017-01-12 08:59:59	discharge from medical advice	interventional sclerotherapy		2017-01-11 08:00:00				2	6295.56	Facial lymphatic malformation
2017-01157915-0	20029296	1day- 14 years old	2017-01-05 13:58:00	2017-01-07 09:57:36	discharge from medical advice	interventional sclerotherapy		2017-01-06 08:00:00				2	6124.74	Trunk lymphatic malformation
2017-01156448-0	20029547	1day- 14 years old	2017-01-02 08:45:00	2017-01-04 09:23:33	discharge from medical advice	interventional sclerotherapy		2017-01-03 08:00:00				2	5858.7	limb lymphatic malformation
2016-12155257-0	10016597	1day- 14 years old	2016-12-29 09:31:00	2017-01-06 14:30:32	discharge from medical advice	interventional sclerotherapy	2	2016-12-30 08:00:00				8	13242.1	cervical lymphatic malformation				Macrocystic type			haemorrhage
2016-12155259-0	10020809	1day- 14 years old	2016-12-29 09:29:00	2016-12-31 09:32:53	discharge from medical advice	interventional sclerotherapy		2016-12-30 08:00:00				2	6507.45	more parts of lymphatic malformation
2016-12154758-0	10020727	1day- 14 years old	2016-12-28 08:18:00	2017-01-04 10:36:08	discharge from medical advice	First drainage, then interventional sclerotherapy	2	2016-12-29 08:00:00	2016-12-29 08:00:00			7	14136.4	cervical lymphatic malformation						mixed type				no
2016-12151635-0	10020190	1day- 14 years old	2016-12-20 09:26:00	2016-12-22 09:11:57	discharge from medical advice	interventional sclerotherapy	2	2016-12-21 08:00:00				2	6377.88	cervical lymphatic malformation				Macrocystic type			haemorrhage
2016-12151581-0	20029987	1day- 14 years old	2016-12-20 08:37:00	2016-12-21 09:45:32	discharge from medical advice	interventional sclerotherapy	2	2016-12-20 09:06:24				1	5632.51	cervical lymphatic malformation				Macrocystic type			haemorrhage
2016-12151304-0	10009139	1day- 14 years old	2016-12-19 12:33:00	2016-12-21 09:45:12	discharge from medical advice	interventional sclerotherapy	1	2016-12-20 09:37:11				2	6507.28	cervical lymphatic malformation				Macrocystic type						no
2016-12151053-0	10015976	1day- 14 years old	2016-12-19 08:10:00	2016-12-21 15:26:44	discharge from medical advice	interventional sclerotherapy	1	2016-12-20 08:00:00				2	5550.57	cervical lymphatic malformation				Macrocystic type			haemorrhage
2016-12150311-0	10009438	1day- 14 years old	2016-12-16 14:42:00	2017-02-07 16:19:31	discharge from medical advice	surgery		2017-01-05 11:00:00				53	137919	chest cavity lymphatic malformation
2016-12150130-0	10016791	1day- 14 years old	2016-12-16 08:56:00	2016-12-21 09:50:35	discharge from medical advice	interventional sclerotherapy	1	2016-12-16 09:21:33				5	12330.6	cervical lymphatic malformation				Macrocystic type			haemorrhage
2016-12149749-0	10019885	1day- 14 years old	2016-12-15 09:26:00	2016-12-17 09:24:40	discharge from medical advice	interventional sclerotherapy		2016-12-16 08:00:00				2	6748.19	Trunk lymphatic malformation
2016-12149265-0	10019796	1day- 14 years old	2016-12-14 08:25:00	2016-12-16 09:05:04	discharge from medical advice	interventional sclerotherapy		2016-12-15 08:00:00				2	7140.66	Trunk lymphatic malformation
2016-12148380-0	10019621	1day- 14 years old	2016-12-12 09:14:00	2016-12-14 09:08:43	discharge from medical advice	interventional sclerotherapy		2016-12-13 08:00:00				2	6101.16	limb lymphatic malformation
2016-12145669-0	10016793	1day- 14 years old	2016-12-05 09:17:00	2016-12-07 09:20:38	discharge from medical advice	interventional sclerotherapy		2016-12-06 08:00:00				2	6427.43	Trunk lymphatic malformation
2016-11143658-0	10018782	1day- 14 years old	2016-11-29 12:20:00	2016-12-01 09:29:35	discharge from medical advice	interventional sclerotherapy		2016-11-30 08:00:00				2	6389.71	more parts of lymphatic malformation
2016-11140777-0	10017685	1day- 14 years old	2016-11-22 08:21:00	2016-11-22 14:49:13	discharge from medical advice	interventional sclerotherapy		2016-11-22 09:13:20				1	5878.54	Trunk lymphatic malformation
2016-11140026-0	10018169	1day- 14 years old	2016-11-20 09:49:00	2016-11-21 16:13:07	discharge from medical advice	interventional sclerotherapy		2016-11-21 09:30:00				1	5891.89	Trunk lymphatic malformation
2016-11138924-0	10017999	1day- 14 years old	2016-11-17 12:21:00	2016-11-20 09:46:52	discharge from medical advice	expectant treatment						3	3224.87	Trunk lymphatic malformation
2016-11137086-0	10017696	1day- 14 years old	2016-11-13 09:49:00	2016-11-16 11:08:00	discharge from medical advice	surgery		2016-11-14 11:00:00				3	9487.21	more parts of lymphatic malformation
2016-11135878-0	20028644	1day- 14 years old	2016-11-10 08:12:00	2016-11-10 14:20:58	discharge from medical advice	interventional sclerotherapy	1	2016-11-10 09:15:39				1	5410.25	cervical lymphatic malformation						mixed type				no
2016-10131655-0	20027358	1day- 14 years old	2016-10-31 08:24:28	2016-10-31 15:07:07	discharge from medical advice	interventional sclerotherapy		2016-10-31 08:31:59				1	5510.9	Trunk lymphatic malformation
2016-10130400-0	20026999	1day- 14 years old	2016-10-27 10:48:01	2016-10-31 14:28:58	discharge from medical advice	surgery		2016-10-28 10:00:00				4	12234.8	cervical lymphatic malformation				Macrocystic type						no
2016-10130098-0	20026914	1day- 14 years old	2016-10-26 17:51:00	2016-11-08 14:40:52	discharge from medical advice	interventional sclerotherapy	1	2016-11-03 08:51:36				13	27074.3	cervical lymphatic malformation						mixed type				no
2016-10128598-0	10016309	1day- 14 years old	2016-10-23 09:51:00	2016-10-25 09:46:20	discharge from medical advice	interventional sclerotherapy		2016-10-24 08:00:00				2	6733.35	Facial lymphatic malformation
2016-10128572-0	10016303	1day- 14 years old	2016-10-23 09:13:00	2016-10-24 11:21:55	discharge from medical advice	expectant treatment						1	863.74	Facial lymphatic malformation
2016-10127503-0	10011257	1day- 14 years old	2016-10-20 08:34:00	2016-10-21 09:44:43	discharge from medical advice	expectant treatment						1	823.87	more parts of lymphatic malformation
2016-10127443-0	0657579	1day- 14 years old	2016-10-20 08:20:41	2016-10-20 15:32:57	discharge from medical advice	interventional sclerotherapy		2016-10-20 10:00:00				1	5744.74	Facial lymphatic malformation	cervical lymphatic malformation
2016-10127036-0	20019155	1day- 14 years old	2016-10-19 08:18:00	2016-10-20 16:06:47	discharge from medical advice	interventional sclerotherapy		2016-10-20 08:00:00				1	5544.08	Facial lymphatic malformation
2016-10127023-0	20022411	1day- 14 years old	2016-10-19 08:03:00	2016-10-19 14:37:47	discharge from medical advice	interventional sclerotherapy	1	2016-10-19 08:00:00				1	5482.46	cervical lymphatic malformation						mixed type				no
2016-10126700-0	10002089	1day- 14 years old	2016-10-18 09:39:00	2016-10-20 09:26:07	discharge from medical advice	interventional sclerotherapy		2016-10-19 08:00:00				2	6341.54	Trunk lymphatic malformation
2016-10126662-0	20021099	1day- 14 years old	2016-10-18 09:10:00	2016-10-20 09:32:34	discharge from medical advice	interventional sclerotherapy		2016-10-19 08:00:00				2	5601.07	Facial lymphatic malformation
2016-10126275-0	10015911	1day- 14 years old	2016-10-17 10:16:00	2016-10-18 09:42:28	discharge from medical advice	expectant treatment						1	239.56	limb lymphatic malformation
2016-10126112-0	20012593	1day- 14 years old	2016-10-17 07:40:00	2016-10-17 16:33:37	discharge from medical advice	interventional sclerotherapy		2016-10-17 09:46:40				1	5497.98	Facial lymphatic malformation
2016-10126001-0	10015873	1day- 14 years old	2016-10-16 14:48:00	2016-10-18 10:39:12	discharge from medical advice	interventional sclerotherapy		2016-10-17 08:00:00				2	6277.81	limb lymphatic malformation
2016-10125015-0	10007087	1day- 14 years old	2016-10-13 09:44:00	2016-10-15 09:50:56	discharge from medical advice	interventional sclerotherapy		2016-10-14 08:00:00				2	6596.81	more parts of lymphatic malformation
2016-10124599-0	10015604	1day- 14 years old	2016-10-12 08:31:00	2016-10-13 09:20:58	discharge from medical advice	interventional sclerotherapy		2016-10-12 08:57:34				1	5965.08	Trunk lymphatic malformation
2016-10123138-0	10015342	1day- 14 years old	2016-10-08 10:19:00	2016-10-19 10:12:19	discharge from medical advice	surgery		2016-10-12 08:00:00				11	24700.2	Abdominal lymphatic malformation
2016-10122626-0	20024623	1day- 14 years old	2016-10-06 14:24:00	2016-10-12 10:55:17	discharge from medical advice	interventional sclerotherapy	1	2016-10-11 08:00:00				6	10529.8	cervical lymphatic malformation						mixed type				no
2016-09121620-0	20024318	1day- 14 years old	2016-09-30 17:27:43	2016-10-18 09:20:18	discharge from medical advice	expectant treatment						18	26523.1	cervical lymphatic malformation				Macrocystic type						no
2016-09121393-0	10015015	1day- 14 years old	2016-09-30 09:04:12	2016-10-01 08:51:56	discharge from medical advice	interventional sclerotherapy		2016-09-30 09:25:58				1	6553.4	Trunk lymphatic malformation
2016-09121285-0	0955620	1day- 14 years old	2016-09-29 17:07:03	2016-10-01 09:48:32	discharge from medical advice	interventional sclerotherapy		2016-09-30 08:00:00				2	6480.19	more parts of lymphatic malformation
2016-09121075-0	10014954	1day- 14 years old	2016-09-29 10:59:04	2016-10-01 08:51:48	discharge from medical advice	interventional sclerotherapy	1	2016-09-30 08:00:00				2	5424.81	cervical lymphatic malformation				Macrocystic type						no
2016-09120674-0	10012931	1day- 14 years old	2016-09-28 10:26:43	2016-09-30 09:33:23	discharge from medical advice	interventional sclerotherapy+surgery	2	2016-09-29 09:30:00				2	5616.43	cervical lymphatic malformation				Macrocystic type						no
2016-09120626-0	10000660	1day- 14 years old	2016-09-28 09:29:54	2016-09-29 16:14:01	discharge from medical advice	interventional sclerotherapy		2016-09-29 08:00:00				1	5911.47	limb lymphatic malformation
2016-09120541-0	10014856	1day- 14 years old	2016-09-28 08:34:33	2016-09-30 09:30:40	discharge from medical advice	interventional sclerotherapy	1	2016-09-29 08:00:00				2	5935.5	cervical lymphatic malformation						mixed type	haemorrhage		and calcification
2016-09119668-0	10014703	1day- 14 years old	2016-09-26 08:27:05	2016-09-28 14:48:40	discharge from medical advice	interventional sclerotherapy	1	2016-09-27 08:00:00				2	5402.89	cervical lymphatic malformation						mixed type				no
2016-09118136-0	10013482	1day- 14 years old	2016-09-21 09:51:10	2016-09-23 09:36:54	discharge from medical advice	interventional sclerotherapy	1	2016-09-22 08:00:00				2	5457.58	cervical lymphatic malformation						mixed type	haemorrhage
2016-09118124-0	10014399	1day- 14 years old	2016-09-21 09:12:03	2016-09-23 09:29:47	discharge from medical advice	interventional sclerotherapy		2016-09-22 08:00:00				2	6097.06	limb lymphatic malformation
2016-09117235-0	10014235	1day- 14 years old	2016-09-18 22:45:00	2016-10-03 15:00:25	discharge from medical advice	expectant treatment						15	19170.3		cervical lymphatic malformation					mixed type				no
2016-09116920-0	10014178	1day- 14 years old	2016-09-18 09:37:17	2016-09-20 08:54:00	discharge from medical advice	interventional sclerotherapy		2016-09-19 08:00:00				2	5906.83	Facial lymphatic malformation
2016-09116940-0	10006829	1day- 14 years old	2016-09-18 09:03:38	2016-09-20 08:53:48	discharge from medical advice	interventional sclerotherapy		2016-09-19 08:00:00				2	5923.5	limb lymphatic malformation
2016-09114684-0	10013726	1day- 14 years old	2016-09-09 16:23:54	2016-09-14 09:19:15	discharge from medical advice	surgery		2016-09-12 12:00:00				5	6790.57	more parts of lymphatic malformation
2016-09113808-0	10013550	1day- 14 years old	2016-09-07 10:20:55	2016-09-19 16:20:17	discharge from medical advice	interventional sclerotherapy		2016-09-08 08:00:00				12	14973.9	Trunk lymphatic malformation
2016-09112933-0	10013412	1day- 14 years old	2016-09-05 09:19:12	2016-09-07 10:42:40	discharge from medical advice	interventional sclerotherapy		2016-09-06 08:00:00				2	6503.94	limb lymphatic malformation
2016-09112005-0	20021135	1day- 14 years old	2016-09-01 14:34:35	2016-09-07 09:51:40	discharge from medical advice	surgery		2016-09-02 11:00:00	2016-09-02			6	17062.6	Abdominal lymphatic malformation
2016-09112001-0	20018794	1day- 14 years old	2016-09-01 14:09:19	2016-09-03 09:59:40	discharge from medical advice	expectant treatment						2	5360.75	Trunk lymphatic malformation
2016-09111863-0	0859208	1day- 14 years old	2016-09-01 10:02:51	2016-09-03 10:57:59	discharge from medical advice	expectant treatment						2	6008.22	Facial lymphatic malformation
2016-08110640-0	20016131	1day- 14 years old	2016-08-29 08:25:00	2016-08-29 14:40:05	discharge from medical advice	interventional sclerotherapy		2016-08-29 08:00:00				1	2510.08	Facial lymphatic malformation
2016-08109439-0	20015015	1day- 14 years old	2016-08-25 08:20:48	2016-08-25 14:25:58	discharge from medical advice	interventional sclerotherapy		2016-08-25 10:00:00	2016-08-25 08:00:00			1	6640.39	more parts of lymphatic malformation
2016-08107471-0	20019668	1day- 14 years old	2016-08-19 07:45:33	2016-08-19 15:01:30	discharge from medical advice	interventional sclerotherapy		2016-08-19 08:27:28				1	4880.46	more parts of lymphatic malformation
2016-08107135-0	20019569	1day- 14 years old	2016-08-18 08:25:14	2016-08-18 15:04:35	discharge from medical advice	interventional sclerotherapy		2016-08-18 08:54:47				1	4648.82	Trunk lymphatic malformation
2016-08107035-0	10012254	1day- 14 years old	2016-08-17 17:03:42	2016-08-30 09:41:49	discharge from medical advice	surgery		2016-08-22 10:00:00				13	37647.9	chest cavity lymphatic malformation
2016-08106416-0	0627836	1day- 14 years old	2016-08-16 08:40:21	2016-08-16 15:00:36	discharge from medical advice	interventional sclerotherapy		2016-08-16 09:03:23				1	7119.33	Trunk lymphatic malformation	limb lymphatic malformation
2016-08106380-0	0939869	1day- 14 years old	2016-08-16 08:13:48	2016-08-16 15:30:31	discharge from medical advice	interventional sclerotherapy		2016-08-16 08:46:52				1	5517.03	more parts of lymphatic malformation
2016-08106303-0	20019262	1day- 14 years old	2016-08-15 16:50:49	2016-08-16 15:00:26	discharge from medical advice	interventional sclerotherapy		2016-08-16 08:00:00				1	5319.66	Facial lymphatic malformation
2016-08102247-0	10003062	1day- 14 years old	2016-08-03 11:17:00	2016-08-05 09:35:59	discharge from medical advice	interventional sclerotherapy		2016-08-04 08:00:00				2	6100.42	more parts of lymphatic malformation
2016-07101266-0	10011119	1day- 14 years old	2016-07-31 11:57:09	2016-08-03 09:52:10	discharge from medical advice	interventional sclerotherapy		2016-08-01 08:00:00				3	6735.03	Trunk lymphatic malformation
2016-07101227-0	10009297	1day- 14 years old	2016-07-31 09:53:17	2016-08-02 09:20:50	discharge from medical advice	interventional sclerotherapy		2016-08-01 08:00:00				2	6041.52	limb lymphatic malformation
2016-07101011-0	10011045	1day- 14 years old	2016-07-30 10:37:44	2016-08-02 10:53:32	discharge from medical advice	interventional sclerotherapy		2016-08-01 08:00:00				3	5874.64	Facial lymphatic malformation
2016-07100652-0	20017355	1day- 14 years old	2016-07-29 08:37:53	2016-07-29 13:51:41	discharge from medical advice	interventional sclerotherapy		2016-07-29 08:41:04				1	4853.5	Facial lymphatic malformation
2016-0799107-0	20016841	1day- 14 years old	2016-07-25 08:21:36	2016-07-25 14:47:02	discharge from medical advice	interventional sclerotherapy	1	2016-07-25 08:30:09				1	5379.61	cervical lymphatic malformation				Macrocystic type						no
2016-0798393-0	20016617	1day- 14 years old	2016-07-22 08:58:57	2016-07-22 14:38:43	discharge from medical advice	interventional sclerotherapy		2016-07-22 09:00:30				1	5585.91	limb lymphatic malformation
2016-0798097-0	10010419	1day- 14 years old	2016-07-21 10:49:42	2016-07-27 10:14:13	discharge from medical advice	expectant treatment						6	4067.11	more parts of lymphatic malformation
2016-0798037-0	20007299	1day- 14 years old	2016-07-21 08:58:55	2016-07-22 09:08:23	discharge from medical advice	interventional sclerotherapy		2016-07-21 10:14:37				1	5160.29	Facial lymphatic malformation
2016-0797783-0	0683531	1day- 14 years old	2016-07-20 10:30:00	2016-07-22 09:24:34	discharge from medical advice	interventional sclerotherapy		2016-07-21 10:00:00				2	5961.36	Facial lymphatic malformation
2016-0796801-0	0676300	1day- 14 years old	2016-07-18 08:17:00	2016-07-18 14:41:07	discharge from medical advice	interventional sclerotherapy		2016-07-18 08:29:54				1	5699.61	more parts of lymphatic malformation
2016-0796620-0	10010161	1day- 14 years old	2016-07-17 10:01:08	2016-07-19 10:14:39	discharge from medical advice	interventional sclerotherapy		2016-07-18 08:00:00				2	5596.08	Trunk lymphatic malformation
2016-0795715-0	20015743	1day- 14 years old	2016-07-14 08:17:19	2016-07-14 14:31:49	discharge from medical advice	interventional sclerotherapy		2016-07-14 09:10:00				1	5748.06	more parts of lymphatic malformation
2016-0795712-0	20015742	1day- 14 years old	2016-07-14 08:17:03	2016-07-14 14:33:32	discharge from medical advice	interventional sclerotherapy		2016-07-14 10:00:00				1	5882.97	Trunk lymphatic malformation
2016-0795376-0	10006017	1day- 14 years old	2016-07-13 09:35:59	2016-07-13 14:39:16	discharge from medical advice	interventional sclerotherapy		2016-07-13 11:10:00				1	5751.76	Facial lymphatic malformation
2016-0794645-0	10009788	1day- 14 years old	2016-07-11 13:20:51	2016-07-20 14:58:31	discharge from medical advice	surgery		2016-07-13 08:00:00				9	15169.7	more parts of lymphatic malformation
2016-0794585-0	10009776	1day- 14 years old	2016-07-11 09:05:46	2016-07-13 08:54:38	discharge from medical advice	interventional sclerotherapy		2016-07-12 09:00:00				2	5273.45	limb lymphatic malformation
2016-0794560-0	10006102	1day- 14 years old	2016-07-11 08:20:39	2016-07-11 14:52:08	discharge from medical advice	interventional sclerotherapy		2016-07-11 12:55:00				1	6263.61	more parts of lymphatic malformation
2016-0794556-0	20015353	1day- 14 years old	2016-07-11 08:20:03	2016-07-11 15:02:32	discharge from medical advice	interventional sclerotherapy		2016-07-11 13:25:00				1	5665.62	more parts of lymphatic malformation
2016-0794272-0	10009716	1day- 14 years old	2016-07-10 01:15:00	2016-07-13 10:37:47	discharge from medical advice	expectant treatment						3	3790.08	cervical lymphatic malformation				Macrocystic type						no
2016-0794149-0	0680287	1day- 14 years old	2016-07-09 11:05:00	2016-07-12 10:42:56	discharge from medical advice	interventional sclerotherapy		2016-07-11 15:26:00				3	8300.86	Trunk lymphatic malformation
2016-0793470-0	10009528	1day- 14 years old	2016-07-07 09:25:40	2016-07-09 15:26:51	discharge from medical advice	interventional sclerotherapy		2016-07-08 08:00:00				2	6544.38	Trunk lymphatic malformation
2016-0793490-0	20012592	1day- 14 years old	2016-07-07 09:11:13	2016-07-07 13:34:58	discharge from medical advice	interventional sclerotherapy		2016-07-07 10:10:00				1	5716.92	Trunk lymphatic malformation
2016-0793103-0	20014900	1day- 14 years old	2016-07-06 09:11:10	2016-07-06 14:14:08	discharge from medical advice	interventional sclerotherapy		2016-07-06 10:10:00				1	5238.57	limb lymphatic malformation
2016-0792140-0	10009290	1day- 14 years old	2016-07-03 08:36:40	2016-07-05 08:55:42	discharge from medical advice	interventional sclerotherapy		2016-07-04 10:51:00				2	10337.4	limb lymphatic malformation
2016-0690984-0	10005378	1day- 14 years old	2016-06-29 08:32:09	2016-06-29 14:28:15	discharge from medical advice	interventional sclerotherapy	1	2016-06-29 10:18:00				1	5708.29	cervical lymphatic malformation					microcystic type					no
2016-0690826-0	20014174	1day- 14 years old	2016-06-28 12:53:23	2016-07-03 09:02:27	discharge from medical advice	expectant treatment						5	6714.44	cervical lymphatic malformation						mixed type				no
2016-0690647-0	0664840	1day- 14 years old	2016-06-28 09:01:07	2016-06-30 09:30:56	discharge from medical advice	interventional sclerotherapy		2016-06-29 11:05:00				2	6704.81	Trunk lymphatic malformation
2016-0690267-0	0656828	1day- 14 years old	2016-06-27 08:53:31	2016-06-27 14:41:53	discharge from medical advice	interventional sclerotherapy		2016-06-27 11:00:00				1	6480	limb lymphatic malformation
2016-0689783-0	20013826	1day- 14 years old	2016-06-25 09:26:06	2016-07-14 10:56:49	discharge from medical advice	surgery		2016-07-04 10:30:00				19	40508.5	more parts of lymphatic malformation
2016-0688989-0	10008653	1day- 14 years old	2016-06-22 11:37:58	2016-06-24 09:33:13	discharge from medical advice	interventional sclerotherapy		2016-06-23 10:40:00				2	6615.77	limb lymphatic malformation
2016-0688862-0	0622959	1day- 14 years old	2016-06-22 09:03:12	2016-06-24 09:06:35	discharge from medical advice	interventional sclerotherapy	2	2016-06-23 09:23:00				2	6280.27	cervical lymphatic malformation						mixed type	haemorrhage
2016-0688472-0	10008558	1day- 14 years old	2016-06-21 08:46:44	2016-06-23 08:48:52	discharge from medical advice	interventional sclerotherapy		2016-06-22 10:22:00				2	6208.24	limb lymphatic malformation
2016-0688208-0	20013317	1day- 14 years old	2016-06-20 11:25:28	2016-06-23 10:06:19	discharge from medical advice	expectant treatment						3	4182.8	cervical lymphatic malformation	Trunk lymphatic malformation			Macrocystic type						no
2016-0686513-0	10008201	1day- 14 years old	2016-06-14 13:16:12	2016-07-02 10:02:28	discharge from medical advice	surgery		2016-06-20 09:00:00				18	43282.5	pelvic lymphatic malformation
2016-0685922-0	20008129	1day- 14 years old	2016-06-13 08:34:19	2016-06-13 14:52:00	discharge from medical advice	interventional sclerotherapy		2016-06-13 10:26:00				1	5716.8	Trunk lymphatic malformation
2016-0685705-0	10006370	1day- 14 years old	2016-06-12 11:38:34	2016-06-15 09:00:49	discharge from medical advice	interventional sclerotherapy		2016-06-14 09:45:00				3	5252.63	more parts of lymphatic malformation
2016-0683911-0	20011989	1day- 14 years old	2016-06-06 08:35:05	2016-06-06 14:10:45	discharge from medical advice	interventional sclerotherapy		2016-06-06 11:15:00				1	5808.96	limb lymphatic malformation
2016-0683877-0	20010903	1day- 14 years old	2016-06-06 07:55:31	2016-06-11 11:42:19	discharge from medical advice	surgery		2016-06-07 10:30:00				6	13643.9	Abdominal lymphatic malformation
2016-0682857-0	20011689	1day- 14 years old	2016-06-02 09:40:18	2016-06-02 13:45:48	discharge from medical advice	interventional sclerotherapy		2016-06-02 12:15:00				1	6181.62	limb lymphatic malformation
2016-0682849-0	10007479	1day- 14 years old	2016-06-02 09:28:58	2016-06-03 09:05:06	discharge from medical advice	interventional sclerotherapy		2016-06-02				1	6258.63	more parts of lymphatic malformation
2016-0682811-0	20011673	1day- 14 years old	2016-06-02 08:28:08	2016-06-03 08:10:16	discharge from medical advice	interventional sclerotherapy		2016-06-02 09:20:00				1	5120.59	limb lymphatic malformation
2016-0682714-0	20011634	1day- 14 years old	2016-06-01 17:35:13	2016-06-10 10:00:02	discharge from medical advice	expectant treatment						9	13362.1	cervical lymphatic malformation				Macrocystic type						no
2016-0581637-0	20011297	1day- 14 years old	2016-05-29 13:20:11	2016-07-09 10:00:25	discharge from medical advice	expectant treatment		2016-07-07	2016-06-01	腰椎穿刺术	2016-06-04	41	75971.2	other	cervical lymphatic malformation
2016-0581412-0	20011231	1day- 14 years old	2016-05-28 15:30:26	2016-06-07 10:45:26	discharge from medical advice	surgery		2016-06-01 15:35:00	2016-06-01	腹腔镜检查术	2016-06-01	10	32579	Abdominal lymphatic malformation
2016-0580820-0	10003071	1day- 14 years old	2016-05-26 11:19:22	2016-05-28 09:28:50	discharge from medical advice	interventional sclerotherapy	1	2016-05-27 11:00:00				2	6121.59	cervical lymphatic malformation				Macrocystic type						no
2016-0580339-0	10006985	1day- 14 years old	2016-05-25 08:36:40	2016-05-27 09:35:03	discharge from medical advice	surgery,then		2016-05-26 09:50:00				2	6703.44	limb lymphatic malformation
2016-0579391-0	0675670	1day- 14 years old	2016-05-22 08:23:46	2016-05-24	discharge from medical advice	interventional sclerotherapy		2016-05-23 12:38:00				2	6565.86	Trunk lymphatic malformation
2016-0578982-0	10006680	1day- 14 years old	2016-05-20 11:54:15	2016-06-24 09:44:55	discharge from medical advice	surgery		2016-05-27 09:30:00				35	35671.2	more parts of lymphatic malformation						mixed type				no
2016-0578580-0	20005763	1day- 14 years old	2016-05-19 09:24:05	2016-05-21 08:54:22	discharge from medical advice	interventional sclerotherapy		2016-05-20				2	5898.7	limb lymphatic malformation
2016-0578560-0	10006594	1day- 14 years old	2016-05-19 08:59:48	2016-05-20 08:34:01	discharge from medical advice	interventional sclerotherapy		2016-05-19 12:20:00				1	5806.09	Trunk lymphatic malformation
2016-0578280-0	10006541	1day- 14 years old	2016-05-18 11:05:42	2016-05-20 08:54:06	discharge from medical advice	interventional sclerotherapy	1	2016-05-19 10:12:00				2	6714.64	cervical lymphatic malformation				Macrocystic type			haemorrhage
2016-0577931-0	0645693	1day- 14 years old	2016-05-17 10:13:41	2016-05-20 08:54:44	discharge from medical advice	interventional sclerotherapy		2016-05-18 14:20:00	2016-05-18			3	8388.05	Trunk lymphatic malformation
2016-0577308-0	0672701	1day- 14 years old	2016-05-15 11:08:52	2016-05-17 11:10:04	discharge from medical advice	interventional sclerotherapy		2016-05-16 14:00:00				2	6851.51	more parts of lymphatic malformation
2016-0576490-0	10006185	1day- 14 years old	2016-05-12 10:41:51	2016-05-14 09:35:56	discharge from medical advice	interventional sclerotherapy		2016-05-13 13:15:00				2	6174.16	Trunk lymphatic malformation
2016-0576245-0	10003746	1day- 14 years old	2016-05-11 12:57:58	2016-05-13 09:32:07	discharge from medical advice	interventional sclerotherapy		2016-05-12 10:50:00				2	5923.95	Trunk lymphatic malformation
2016-0575498-0	10005984	1day- 14 years old	2016-05-09 13:19:54	2016-05-11 08:53:27	discharge from medical advice	interventional sclerotherapy	1	2016-05-10 11:21:00				2	6573.7	cervical lymphatic malformation				Macrocystic type						no
2016-0575501-0	10003598	1day- 14 years old	2016-05-09 11:30:36	2016-05-11 09:12:23	discharge from medical advice	interventional sclerotherapy		2016-05-10 12:25:00				2	6559.04	Trunk lymphatic malformation
2016-0575443-0	10005972	1day- 14 years old	2016-05-09 10:49:07	2016-05-11 08:47:27	discharge from medical advice	interventional sclerotherapy		2016-05-10 10:40:00				2	6181.66	more parts of lymphatic malformation
2016-0574984-0	10005871	1day- 14 years old	2016-05-07 15:14:15	2016-05-21 09:53:25	discharge from medical advice	surgery		2016-05-13 10:55:00	2016-05-13	小肠小肠吻合术	2016-05-13	14	27363.9	Abdominal lymphatic malformation
2016-0574328-0	20009039	1day- 14 years old	2016-05-05 09:40:55	2016-05-10 14:48:22	discharge from medical advice	surgery		2016-05-06 10:55:00				5	13235.1	Trunk lymphatic malformation
2016-0472634-0	10005424	1day- 14 years old	2016-04-29 09:00:23	2016-05-06 14:00:10	discharge from medical advice	expectant treatment						7	6145.42	cervical lymphatic malformation				Macrocystic type			haemorrhage
2016-0472545-0	20008515	1day- 14 years old	2016-04-28 16:50:53	2016-05-10 11:36:11	discharge from medical advice	expectant treatment						12	14737	Trunk lymphatic malformation
2016-0472004-0	10005297	1day- 14 years old	2016-04-27 09:53:44	2016-04-29 09:42:53	discharge from medical advice	interventional sclerotherapy		2016-04-28 12:10:00				2	5929.97	Trunk lymphatic malformation
2016-0471628-0	0672265	1day- 14 years old	2016-04-26 08:26:28	2016-04-27 08:42:28	discharge from medical advice	interventional sclerotherapy		2016-04-26 12:15:00				1	4810.62	Trunk lymphatic malformation
2016-0471309-0	10002078	1day- 14 years old	2016-04-25 09:51:59	2016-04-27 09:01:00	discharge from medical advice	interventional sclerotherapy		2016-04-26 09:15:00				2	6338.91	Facial lymphatic malformation
2016-0469549-0	10000222	1day- 14 years old	2016-04-19 09:54:44	2016-04-21 08:54:13	discharge from medical advice	interventional sclerotherapy	1	2016-04-20 10:30:00				2	6086.35	cervical lymphatic malformation				Macrocystic type						no
2016-0468223-0	0881103	1day- 14 years old	2016-04-14 08:30:46	2016-04-16 09:39:42	discharge from medical advice	interventional sclerotherapy		2016-04-15 11:40:00				2	6279.96	more parts of lymphatic malformation
2016-0468087-0	0686961	1day- 14 years old	2016-04-13 13:44:27	2016-04-15 08:51:32	discharge from medical advice	interventional sclerotherapy		2016-04-14				2	7366.37	Facial lymphatic malformation
2016-0467926-0	20007162	1day- 14 years old	2016-04-13 08:25:03	2016-04-13 14:20:43	discharge from medical advice	interventional sclerotherapy		2016-04-13 09:25:00				1	5639.92	limb lymphatic malformation
2016-0467288-0	0678376	1day- 14 years old	2016-04-11 10:49:31	2016-04-13 09:04:11	discharge from medical advice	interventional sclerotherapy		2016-04-12 10:40:00				2	6493.93	Trunk lymphatic malformation
2016-0466328-0	20006649	1day- 14 years old	2016-04-07 13:53:37	2016-04-19 09:25:14	discharge from medical advice	surgery		2016-04-12 09:10:00	2016-04-12			12	23157.5	Abdominal lymphatic malformation
2016-0465744-0	10004120	1day- 14 years old	2016-04-05 15:50:42	2016-04-07 08:47:43	discharge from medical advice	interventional sclerotherapy		2016-04-06 12:30:00				2	6303.63	Facial lymphatic malformation
2016-0364499-0	10003882	1day- 14 years old	2016-03-31 10:51:14	2016-04-02 09:06:07	discharge from medical advice	interventional sclerotherapy		2016-04-01 10:05:00				2	6088.92	Facial lymphatic malformation
2016-0364240-0	10003830	1day- 14 years old	2016-03-30 10:48:50	2016-04-01 09:29:01	discharge from medical advice	interventional sclerotherapy	1	2016-03-31 10:15:00				2	6184.29	cervical lymphatic malformation						mixed type				no
2016-0364190-0	10002800	1day- 14 years old	2016-03-30 09:15:14	2016-04-01 09:01:47	discharge from medical advice	interventional sclerotherapy		2016-03-31 11:55:00				2	5188.1	more parts of lymphatic malformation
2016-0364147-0	10003810	1day- 14 years old	2016-03-30 09:14:26	2016-04-01 08:46:24	discharge from medical advice	interventional sclerotherapy		2016-03-31 12:35:00				2	5616.25	more parts of lymphatic malformation
2016-0363925-0	10003762	1day- 14 years old	2016-03-29 10:34:37	2016-03-31 08:56:19	discharge from medical advice	interventional sclerotherapy		2016-03-30 09:50:00				2	5640.69	more parts of lymphatic malformation
2016-0363265-0	10003619	1day- 14 years old	2016-03-27 09:05:23	2016-03-30 08:47:21	discharge from medical advice	interventional sclerotherapy		2016-03-28 10:05:00				3	6198.29	Facial lymphatic malformation
2016-0362818-0	10001435	1day- 14 years old	2016-03-25 09:11:33	2016-03-25 16:39:55	discharge from medical advice	interventional sclerotherapy		2016-03-25 10:48:00				1	5664.86	more parts of lymphatic malformation
2016-0362272-0	10003375	1day- 14 years old	2016-03-23 09:41:18	2016-03-25 09:36:36	discharge from medical advice	interventional sclerotherapy	1	2016-03-24 09:30:00				2	6337.45	cervical lymphatic malformation						mixed type				no
2016-0362264-0	10003374	1day- 14 years old	2016-03-23 09:20:29	2016-03-25 11:19:00	discharge from medical advice	interventional sclerotherapy	1	2016-03-24 10:25:00				2	6724.52	cervical lymphatic malformation					microcystic type					no
2016-0362004-0	0685077	1day- 14 years old	2016-03-22 10:16:32	2016-03-25 09:10:03	discharge from medical advice	interventional sclerotherapy		2016-03-23 11:40:00				3	7880.6	more parts of lymphatic malformation
2016-0361979-0	20002515	1day- 14 years old	2016-03-22 09:21:16	2016-03-24 09:02:23	discharge from medical advice	interventional sclerotherapy		2016-03-23 09:35:00				2	7778.2	more parts of lymphatic malformation
2016-0361954-0	10003312	1day- 14 years old	2016-03-22 09:06:59	2016-03-24 08:40:18	discharge from medical advice	interventional sclerotherapy	1	2016-03-23 10:40:00				2	5990.73	cervical lymphatic malformation						mixed type	haemorrhage
2016-0361702-0	10003265	1day- 14 years old	2016-03-21 11:00:14	2016-03-23 08:43:03	discharge from medical advice	interventional sclerotherapy		2016-03-22 09:20:00				2	6449	more parts of lymphatic malformation
2016-0361672-0	10003257	1day- 14 years old	2016-03-21 10:40:12	2016-03-29 10:00:25	discharge from medical advice	expectant treatment						8	7958.67	cervical lymphatic malformation				Macrocystic type						no
2016-0361637-0	10003251	1day- 14 years old	2016-03-21 09:38:45	2016-03-22 09:31:48	discharge from medical advice	expectant treatment						1	856.83	limb lymphatic malformation
2016-0360228-0	10002945	1day- 14 years old	2016-03-15 13:55:03	2016-04-01 09:25:33	discharge from medical advice	interventional sclerotherapy		2016-03-30 13:15:00				17	16550.5		more parts of lymphatic malformation
2016-0359840-0	10002865	1day- 14 years old	2016-03-14 11:44:23	2016-03-16 09:12:22	discharge from medical advice	interventional sclerotherapy		2016-03-15 14:45:00				2	5602.29	Abdominal lymphatic malformation
2016-0359527-0	10002801	1day- 14 years old	2016-03-13 09:04:21	2016-03-15 09:51:48	discharge from medical advice	interventional sclerotherapy		2016-03-14 16:15:00				2	5875.19	limb lymphatic malformation
2016-0358562-0	0631522	1day- 14 years old	2016-03-09 11:56:54	2016-03-10 14:47:54	discharge from medical advice	interventional sclerotherapy		2016-03-10 11:02:00				1	6495.03	more parts of lymphatic malformation
2016-0356617-0	10002153	1day- 14 years old	2016-03-02 10:00:36	2016-03-04 09:42:26	discharge from medical advice	interventional sclerotherapy		2016-03-03 14:25:00				2	6416.52	more parts of lymphatic malformation
2016-0255972-0	10002024	1day- 14 years old	2016-02-29 10:39:02	2016-03-02 09:21:26	discharge from medical advice	interventional sclerotherapy		2016-03-01 09:25:00				2	5929.08	Trunk lymphatic malformation
2016-0255233-0	20003177	1day- 14 years old	2016-02-26 08:27:36	2016-02-26 14:54:31	discharge from medical advice	interventional sclerotherapy		2016-02-26 10:20:00				1	6137.02	Facial lymphatic malformation
2016-0255180-0	10001843	1day- 14 years old	2016-02-25 17:55:28	2016-02-29 15:00:31	discharge from medical advice	expectant treatment						4	6302.87		Facial lymphatic malformation
2016-0254553-0	10001732	1day- 14 years old	2016-02-23 13:56:42	2016-02-25 10:03:47	discharge from medical advice	First surgery, then interventional sclerotherapy		2016-02-24 10:25:00				2	6046.57	limb lymphatic malformation
2016-0254097-0	20002392	1day- 14 years old	2016-02-22 09:00:31	2016-02-24 09:20:50	discharge from medical advice	interventional sclerotherapy		2016-02-22 11:20:00				2	5793.53	limb lymphatic malformation
2016-0252354-0	10000125	1day- 14 years old	2016-02-15 11:13:01	2016-02-19 14:38:05	discharge from medical advice	surgery		2016-02-17 11:20:00				4	11674.4	limb lymphatic malformation
2016-0250776-0	20001692	1day- 14 years old	2016-02-04 16:50:23	2016-02-16 09:47:44	discharge from medical advice	surgery		2016-02-06 10:20:00				12	31261.3	Abdominal lymphatic malformation
2016-0149815-0	20000632	1day- 14 years old	2016-01-31 13:24:51	2016-02-04 10:53:19	discharge from medical advice	interventional sclerotherapy		2016-02-01 11:10:00				4	5991.07	cervical lymphatic malformation					microcystic type		haemorrhage	and Infection
2016-0149621-0	0686617	1day- 14 years old	2016-01-30 16:30:10	2016-02-05 14:51:45	discharge from medical advice	interventional sclerotherapy	1	2016-02-01	2016-02-05	输注硬化性物质(药物)	2016-02-05 09:30:00	6	15569	cervical lymphatic malformation				Macrocystic type			haemorrhage
2016-0148851-0	10000667	1day- 14 years old	2016-01-27 14:17:38	2016-01-29 14:19:54	discharge from medical advice	expectant treatment						2	922.33	cervical lymphatic malformation						mixed type	haemorrhage
2016-0148536-0	10000611	1day- 14 years old	2016-01-26 12:13:21	2016-01-28 09:05:10	discharge from medical advice	First drainage, then interventional sclerotherapy		2016-01-27 13:45:00				2	3780.43	more parts of lymphatic malformation
2016-0148512-0	10000605	1day- 14 years old	2016-01-26 11:35:28	2016-01-30 14:25:56	discharge from medical advice	interventional sclerotherapy		2016-01-29 16:30:00				4	6898.67	more parts of lymphatic malformation
2016-0148273-0	10000555	1day- 14 years old	2016-01-25 15:00:20	2016-02-18 09:54:35	discharge from medical advice	expectant treatment						24	23817.3		Trunk lymphatic malformation
2016-0148224-0	0687019	1day- 14 years old	2016-01-25 14:37:31	2016-01-27 09:23:19	discharge from medical advice	interventional sclerotherapy		2016-01-26				2	5642.07	limb lymphatic malformation
2016-0148231-0	0685359	1day- 14 years old	2016-01-25 14:36:56	2016-01-26 15:36:23	discharge from medical advice	interventional sclerotherapy		2016-01-26 10:20:00				1	5535.66	Facial lymphatic malformation
2016-0148164-0	0686671	1day- 14 years old	2016-01-25 12:01:54	2016-01-29 16:32:32	discharge from medical advice	interventional sclerotherapy	1	2016-01-26 14:18:00				4	6643.66	cervical lymphatic malformation						mixed type				no
2016-0148149-0	10000528	1day- 14 years old	2016-01-25 11:13:31	2016-01-27 09:37:59	discharge from medical advice	interventional sclerotherapy		2016-01-26 16:48:00				2	5343.22	limb lymphatic malformation
2016-0148104-0	10000516	1day- 14 years old	2016-01-25 10:13:36	2016-01-27 09:22:53	discharge from medical advice	interventional sclerotherapy		2016-01-26 10:00:00				2	5803.87	Facial lymphatic malformation
2016-0146970-0	10000266	1day- 14 years old	2016-01-20 13:14:34	2016-01-23 14:07:41	discharge from medical advice	interventional sclerotherapy		2016-01-22 13:40:00				3	6883.87	Facial lymphatic malformation
2016-0146937-0	10000259	1day- 14 years old	2016-01-20 12:11:23	2016-01-22 08:52:26	discharge from medical advice	interventional sclerotherapy		2016-01-21 09:00:00				2	5555.71	Facial lymphatic malformation
2016-0146594-0	0685955	1day- 14 years old	2016-01-19 11:04:24	2016-01-21 09:12:14	discharge from medical advice	interventional sclerotherapy	3	2016-01-20 09:30:00				2	5313.92	cervical lymphatic malformation				macrocystic type						no
2016-0146385-0	20000256	1day- 14 years old	2016-01-18 17:07:39	2016-01-21 10:32:18	discharge from medical advice	interventional sclerotherapy		2016-01-20 12:30:00				3	4257.5	Facial lymphatic malformation
2016-0146192-0	10000121	1day- 14 years old	2016-01-18 10:19:16	2016-01-20 10:40:15	discharge from medical advice	interventional sclerotherapy		2016-01-19				2	5439.01	limb lymphatic malformation
2016-0145945-0	10000064	1day- 14 years old	2016-01-17 09:28:35	2016-01-19 15:16:21	discharge from medical advice	interventional sclerotherapy	1	2016-01-18 12:30:00				2	5302.37	cervical lymphatic malformation				macrocystic type						no
7825262	0626954	1day- 14 years old	2016-01-15 09:03:55	2016-01-15 16:01:33	discharge from medical advice	interventional sclerotherapy		2016-01-15 11:25:00				1	6081.3	Trunk lymphatic malformation	limb lymphatic malformation
7822631	0687859	1day- 14 years old	2016-01-06 11:46:16	2016-01-16 11:19:39	discharge from medical advice	surgery		2016-01-11 13:00:00	2016-01-11 13:00:00			10	23183.7	pelvic lymphatic malformation
7821945	0687741	1day- 14 years old	2016-01-04 15:20:19	2016-01-07 10:07:05	discharge from medical advice	interventional sclerotherapy	1	2016-01-06 12:00:00				3	5686.22	cervical lymphatic malformation				macrocystic type			haemorrhage
7820570	0634024	1day- 14 years old	2015-12-30 12:12:03	2015-12-31 11:49:47	discharge from medical advice	expectant treatment						1	1063.32	Trunk lymphatic malformation
7820529	0687489	1day- 14 years old	2015-12-30 10:55:39	2016-01-16 09:27:19	discharge from medical advice	surgery		2016-01-05 09:45:00				17	36049.2	Abdominal lymphatic malformation
7820468	0687480	1day- 14 years old	2015-12-30 09:50:44	2016-01-12 09:37:20	discharge from medical advice	surgery		2016-01-04 14:00:00				13	20152.2	Abdominal lymphatic malformation
7820174	0685686	1day- 14 years old	2015-12-29 10:57:49	2015-12-31 08:38:34	discharge from medical advice	interventional sclerotherapy	1	2015-12-30 10:30:00	2015-12-30			2	5181.09	cervical lymphatic malformation					microcystic type					no
7819726	0685865	1day- 14 years old	2015-12-28 09:48:48	2015-12-30 08:39:19	discharge from medical advice	interventional sclerotherapy	1	2015-12-29 10:03:00	2015-12-29			2	5561.42	cervical lymphatic malformation						mixed type				no
7819708	0687365	1day- 14 years old	2015-12-28 09:03:42	2015-12-30 08:34:14	discharge from medical advice	interventional sclerotherapy		2015-12-29 09:20:00	2015-12-29			2	6090.02	Trunk lymphatic malformation
7819088	0687263	1day- 14 years old	2015-12-25 18:50:28	2015-12-28	discharge from medical advice	First drainage, then interventional sclerotherapy		2015-12-25 22:55:00				3	6523.23	more parts of lymphatic malformation
7818849	0301743	1day- 14 years old	2015-12-24 22:40:41	2015-12-31 09:48:21	discharge from medical advice	expectant treatment						7	7590.44	more parts of lymphatic malformation
7817584	0681318	1day- 14 years old	2015-12-21 10:04:10	2015-12-23 10:08:21	discharge from medical advice	interventional sclerotherapy	2	2015-12-22 09:00:00	2015-12-22			2	5668.26	cervical lymphatic malformation						mixed type				no
7816396	0681866	1day- 14 years old	2015-12-17 10:36:40	2015-12-18 10:14:28	discharge from medical advice	expectant treatment	1					1	859.87	cervical lymphatic malformation				Macrocystic type						no
7816123	0684805	1day- 14 years old	2015-12-16 11:12:17	2015-12-18 09:17:37	discharge from medical advice	interventional sclerotherapy		2015-12-17				2	5742.97	limb lymphatic malformation
7815488	0950397	1day- 14 years old	2015-12-14 11:43:08	2015-12-16 08:46:26	discharge from medical advice	interventional sclerotherapy		2015-12-15 09:10:00	2015-12-15			2	5924.76	Facial lymphatic malformation
7815381	0878968	1day- 14 years old	2015-12-14 09:39:22	2015-12-28 09:08:27	discharge from medical advice	surgery		2015-12-16 09:00:00				14	17526	Trunk lymphatic malformation	more parts of lymphatic malformation
7813281	0683534	1day- 14 years old	2015-12-07 10:18:17	2015-12-09 08:54:01	discharge from medical advice	interventional sclerotherapy		2015-12-08	2015-12-08			2	5909.58	limb lymphatic malformation
7813205	0681187	1day- 14 years old	2015-12-07 09:18:17	2015-12-09 08:54:49	discharge from medical advice	interventional sclerotherapy		2015-12-08	2015-12-08			2	5721.24	limb lymphatic malformation
7813116	0953018	1day- 14 years old	2015-12-06 23:24:24	2015-12-16 09:33:58	discharge from medical advice	surgery		2015-12-07 12:00:00				10	20443.2	Abdominal lymphatic malformation	肠梗阻
7812207	0686050	1day- 14 years old	2015-12-03 15:47:45	2015-12-14 10:34:48	discharge from medical advice	interventional sclerotherapy		2015-12-11 13:40:00	2015-12-11			11	8217.78	Trunk lymphatic malformation
7811085	0685873	1day- 14 years old	2015-11-30 11:33:41	2015-12-01 10:30:35	discharge from medical advice	expectant treatment						1	104.24	Facial lymphatic malformation
7811092	0685875	1day- 14 years old	2015-11-30 11:20:45	2015-12-03 09:02:36	discharge from medical advice	surgery		2015-12-01 12:25:00				3	7273.65	Trunk lymphatic malformation
7809680	0685658	1day- 14 years old	2015-11-25 09:34:23	2015-11-27 09:30:06	discharge from medical advice	interventional sclerotherapy	1	2015-11-26 10:00:00	2015-11-26			2	5565.09	cervical lymphatic malformation						mixed type				no
7809057	0946985	1day- 14 years old	2015-11-23 12:15:32	2015-11-25 09:12:57	discharge from medical advice	interventional sclerotherapy		2015-11-24 10:05:00	2015-11-24			2	5325.88	Facial lymphatic malformation
7807484	0685300	1day- 14 years old	2015-11-18 10:35:21	2015-11-24 11:20:13	discharge from medical advice	expectant treatment						6	6450.3	Abdominal lymphatic malformation
7805005	0684863	1day- 14 years old	2015-11-11 09:30:29	2015-11-13 09:39:09	discharge from medical advice	interventional sclerotherapy		2015-11-12 09:50:00	2015-11-12			2	7227.45	more parts of lymphatic malformation
7804178	0682539	1day- 14 years old	2015-11-09 08:43:44	2015-11-09 15:30:37	discharge from medical advice	interventional sclerotherapy		2015-11-09 11:05:00	2015-11-09			1	4845.8	Trunk lymphatic malformation
7803720	0684663	1day- 14 years old	2015-11-07 14:55:28	2015-11-18 10:03:31	discharge from medical advice	surgery		2015-11-11 09:45:00	2015-11-11	小肠吻合术	2015-11-11	11	29085	Abdominal lymphatic malformation
7803292	0950616	1day- 14 years old	2015-11-06 09:45:47	2015-11-12 10:21:32	discharge from medical advice	expectant treatment						6	2916.82	Abdominal lymphatic malformation
7802220	0618955	1day- 14 years old	2015-11-03 09:50:35	2015-11-06 10:53:30	discharge from medical advice	surgery		2015-11-04 16:20:00				3	10300.4	more parts of lymphatic malformation
7800907	0684164	1day- 14 years old	2015-10-30 09:11:21	2015-10-31 11:55:58	discharge from medical advice	interventional sclerotherapy		2015-10-30 13:00:00	2015-10-30			1	4605.31	limb lymphatic malformation
7800600	0684102	1day- 14 years old	2015-10-29 13:35:52	2015-11-01 14:42:56	discharge from medical advice	surgery		2015-10-30 12:00:00				3	7551.23	more parts of lymphatic malformation
7800639	0684113	1day- 14 years old	2015-10-29 10:46:12	2015-10-31 09:23:52	discharge from medical advice	interventional sclerotherapy		2015-10-30 11:00:00	2015-10-30			2	5548.52	Trunk lymphatic malformation
7800051	0684020	1day- 14 years old	2015-10-27 14:50:18	2015-10-30 09:31:11	discharge from medical advice	surgery		2015-10-29 17:00:00				3	5388.26	more parts of lymphatic malformation
7799606	0683946	1day- 14 years old	2015-10-26 11:39:15	2015-11-03 09:36:18	discharge from medical advice	surgery		2015-10-27				8	10368.9	limb lymphatic malformation
7799622	0683950	1day- 14 years old	2015-10-26 11:30:03	2015-10-28 09:08:35	discharge from medical advice	interventional sclerotherapy		2015-10-27 10:40:00	2015-10-27			2	5651.68	limb lymphatic malformation
7799550	0683937	1day- 14 years old	2015-10-26 10:08:58	2015-10-28 09:46:23	discharge from medical advice	interventional sclerotherapy		2015-10-27	2015-10-27			2	6805.92	Facial lymphatic malformation
7799290	0683895	1day- 14 years old	2015-10-25 13:14:34	2015-10-31 09:13:12	discharge from medical advice	expectant treatment						6	6482.28	Trunk lymphatic malformation
7798375	0946621	1day- 14 years old	2015-10-22 09:39:36	2015-10-23 09:11:22	discharge from medical advice	interventional sclerotherapy	1	2015-10-22 11:00:00	2015-10-22			1	4838.05	cervical lymphatic malformation				Macrocystic type			Haemorrhage
7797509	0640250	1day- 14 years old	2015-10-19 14:32:15	2015-10-21 09:29:01	discharge from medical advice	interventional sclerotherapy		2015-10-20 11:00:00	2015-10-20			2	4574.25	limb lymphatic malformation
7797396	0683573	1day- 14 years old	2015-10-19 10:46:30	2015-10-21 09:45:47	discharge from medical advice	interventional sclerotherapy		2015-10-20	2015-10-20			2	5486.07	limb lymphatic malformation
7797366	0683568	1day- 14 years old	2015-10-19 09:40:54	2015-10-26 15:22:42	discharge from medical advice	surgery		2015-10-21 17:00:00				7	7735.62	reproductive organ lymphatic malformation
7795416	0946479	1day- 14 years old	2015-10-13 10:31:06	2015-10-15 09:00:15	discharge from medical advice	interventional sclerotherapy	1	2015-10-14 10:00:00	2015-10-14			2	5131.09	cervical lymphatic malformation				Macrocystic type						no
7795268	0948515	1day- 14 years old	2015-10-12 16:48:14	2015-10-21 11:23:19	discharge from medical advice	expectant treatment						9	13616.4	cervical lymphatic malformation				Macrocystic type						no
7794977	0671104	1day- 14 years old	2015-10-12 08:50:48	2015-10-12 15:32:53	discharge from medical advice	interventional sclerotherapy		2015-10-12 11:25:00				1	5261.64	Facial lymphatic malformation
7794972	0671060	1day- 14 years old	2015-10-12 08:15:30	2015-10-12 15:50:01	discharge from medical advice	interventional sclerotherapy	1	2015-10-12 09:50:00				1	5845.02	cervical lymphatic malformation						mixed type				no
7791713	0947767	1day- 14 years old	2015-09-30 08:10:27	2015-09-30 12:04:15	discharge from medical advice	expectant treatment						1	55.32	cervical lymphatic malformation			misdiagnosis
7789889	0947116	1day- 14 years old	2015-09-24 10:10:07	2015-09-24 15:48:59	discharge from medical advice	interventional sclerotherapy	1	2015-09-24 11:00:00				1	5080.17	cervical lymphatic malformation				Macrocystic type						no
7789866	0677783	1day- 14 years old	2015-09-24 08:27:47	2015-09-24 15:12:23	discharge from medical advice	interventional sclerotherapy		2015-09-24 10:00:00				1	5705.44	more parts of lymphatic malformation
7789538	0947038	1day- 14 years old	2015-09-23 09:33:17	2015-09-23 16:04:41	discharge from medical advice	interventional sclerotherapy		2015-09-23 10:00:00				1	5205.96	Trunk lymphatic malformation
7789517	0885731	1day- 14 years old	2015-09-23 08:31:32	2015-09-23 16:04:08	discharge from medical advice	interventional sclerotherapy		2015-09-23 09:33:00				1	5180.14	Facial lymphatic malformation
7787879	0942195	1day- 14 years old	2015-09-18 08:18:02	2015-09-18 15:16:19	discharge from medical advice	interventional sclerotherapy		2015-09-18 11:06:00				1	4825.39	more parts of lymphatic malformation
7786803	0681743	1day- 14 years old	2015-09-15 09:45:40	2015-09-29 09:16:14	discharge from medical advice	surgery		2015-09-21 13:20:00				14	33400.7	more parts of lymphatic malformation
7786709	0946393	1day- 14 years old	2015-09-15 01:00:53	2015-09-20 16:08:15	discharge from medical advice	expectant treatment						5	11514.8	Trunk lymphatic malformation
7785871	0946203	1day- 14 years old	2015-09-12 15:34:22	2015-09-23 11:21:54	discharge from medical advice	surgery		2015-09-17 12:00:00	2015-09-17			11	28073.1	Abdominal lymphatic malformation
7785798	0680263	1day- 14 years old	2015-09-12 10:55:19	2015-09-19 09:36:05	discharge from medical advice	surgery		2015-09-14 14:20:00	2015-09-14 14:20:00			7	17765.5	Abdominal lymphatic malformation
7785248	0922670	1day- 14 years old	2015-09-10 10:03:42	2015-09-12 08:42:23	discharge from medical advice	interventional sclerotherapy		2015-09-11 15:30:00	2015-09-11			2	5669.83	Facial lymphatic malformation
7785241	0681504	1day- 14 years old	2015-09-10 09:41:08	2015-09-12 08:44:18	discharge from medical advice	interventional sclerotherapy		2015-09-11 10:30:00	2015-09-11			2	5707.12	Facial lymphatic malformation
7785211	0674330	1day- 14 years old	2015-09-10 09:21:59	2015-09-11 16:52:26	discharge from medical advice	interventional sclerotherapy	1	2015-09-10 10:45:00				1	5664.7	cervical lymphatic malformation				Macrocystic type						no
7784757	0681443	1day- 14 years old	2015-09-08 10:27:24	2015-09-10 09:12:42	discharge from medical advice	interventional sclerotherapy		2015-09-09 12:05:00	2015-09-09			2	5242.94	more parts of lymphatic malformation
7784503	0679123	1day- 14 years old	2015-09-07 11:17:57	2015-09-10 09:12:27	discharge from medical advice	interventional sclerotherapy		2015-09-09 10:32:00	2015-09-09			3	5684.34	more parts of lymphatic malformation
7784489	0664356	1day- 14 years old	2015-09-07 10:41:40	2015-09-09 09:17:47	discharge from medical advice	interventional sclerotherapy		2015-09-08 10:55:00	2015-09-08			2	3997.8	more parts of lymphatic malformation
7784184	0654034	1day- 14 years old	2015-09-06 10:46:18	2015-09-08 09:38:14	discharge from medical advice	interventional sclerotherapy		2015-09-07 13:10:00	2015-09-07			2	4901.6	Trunk lymphatic malformation
7784172	0885924	1day- 14 years old	2015-09-06 10:17:41	2015-09-06 16:10:59	discharge from medical advice	interventional sclerotherapy		2015-09-06 12:25:00				1	4914.68	limb lymphatic malformation
7770740	0941521	1day- 14 years old	2015-09-03	2015-09-30	discharge from medical advice	Surgery+interventional sclerotherapy	1	2015-09-07	2015-09-14	膈折迭术	2015-09-23	27	62906.3	cervical lymphatic malformation	chest cavity lymphatic malformation					mixed type	Haemorrhage
7783044	0945400	1day- 14 years old	2015-09-01 11:26:05	2015-09-01 16:47:21	discharge from medical advice	interventional sclerotherapy		2015-09-01 14:20:00				1	4741.5	Trunk lymphatic malformation
7782679	0681188	1day- 14 years old	2015-08-31 10:33:31	2015-09-03 08:36:24	discharge from medical advice	expectant treatment						3	6430.05	cervical lymphatic malformation					microcystic type					no
7782385	0681149	1day- 14 years old	2015-08-30 09:24:01	2015-09-01 10:51:08	discharge from medical advice	interventional sclerotherapy		2015-08-31 11:33:00	2015-08-31			2	5842.34	Trunk lymphatic malformation
7780831	0680963	1day- 14 years old	2015-08-25 10:20:14	2015-08-28 10:14:48	discharge from medical advice	interventional sclerotherapy		2015-08-27 14:26:00	2015-08-27			3	6491.6	more parts of lymphatic malformation
	0680965	1day- 14 years old	2015-08-25	2015-08-27	discharge from medical advice	expectant treatment						2	5409.27	Trunk lymphatic malformation
	0678937	1day- 14 years old	2015-08-24	2015-08-27	discharge from medical advice	interventional sclerotherapy		2015-08-26				3	5471.55	more parts of lymphatic malformation
7779413	0944624	1day- 14 years old	2015-08-21 12:07:39	2015-08-28 12:17:03	discharge from medical advice	surgery		2015-08-24 10:00:00				7	13840.2	Trunk lymphatic malformation
7779007	0942160	1day- 14 years old	2015-08-20 10:47:31	2015-08-21 16:19:59	discharge from medical advice	expectant treatment						1	4612.75	cervical lymphatic malformation				Macrocystic type						no
7777743	0680608	1day- 14 years old	2015-08-17 09:08:11	2015-08-19 08:31:18	discharge from medical advice	interventional sclerotherapy	1	2015-08-18	2015-08-18			2	5140.75	cervical lymphatic malformation				Macrocystic type			Haemorrhage
7777240	0678950	1day- 14 years old	2015-08-16 09:13:39	2015-08-18 09:28:24	discharge from medical advice	interventional sclerotherapy		2015-08-17	2015-08-17			2	4690.12	Trunk lymphatic malformation
7777221	0944235	1day- 14 years old	2015-08-16 08:16:54	2015-08-16 15:06:19	discharge from medical advice	interventional sclerotherapy		2015-08-16				1	5039.5	limb lymphatic malformation
7777217	0944231	1day- 14 years old	2015-08-16 08:08:02	2015-08-16 13:55:26	discharge from medical advice	interventional sclerotherapy		2015-08-16				1	5017.86	limb lymphatic malformation
7776572	0944120	1day- 14 years old	2015-08-14 09:06:28	2015-08-14 15:01:03	discharge from medical advice	interventional sclerotherapy		2015-08-14				1	4951.6	Trunk lymphatic malformation
7776212	0679930	1day- 14 years old	2015-08-13 08:42:13	2015-08-13 15:25:48	discharge from medical advice	interventional sclerotherapy	1	2015-08-13				1	4765.83	cervical lymphatic malformation						mixed type				no
7775875	0678284	1day- 14 years old	2015-08-12 09:33:20	2015-08-14 10:12:53	discharge from medical advice	interventional sclerotherapy		2015-08-13	2015-08-13			2	5632.54	reproductive organ lymphatic malformation
7775853	0678624	1day- 14 years old	2015-08-12 09:11:37	2015-08-13 08:54:15	discharge from medical advice	interventional sclerotherapy	1	2015-08-12	2015-08-12			1	4394.29	cervical lymphatic malformation				Macrocystic type						no
7775537	0656860	1day- 14 years old	2015-08-11 10:06:46	2015-08-14 10:10:30	discharge from medical advice	interventional sclerotherapy		2015-08-13	2015-08-13			3	5605	Trunk lymphatic malformation
7775055	0678891	1day- 14 years old	2015-08-10 09:43:02	2015-08-12 09:05:50	discharge from medical advice	interventional sclerotherapy		2015-08-11	2015-08-11			2	4744.38	Trunk lymphatic malformation
7774740	0933998	1day- 14 years old	2015-08-09 10:34:37	2015-08-11 09:33:54	discharge from medical advice	interventional sclerotherapy		2015-08-10	2015-08-10			2	5621.91	limb lymphatic malformation
7774710	0677020	1day- 14 years old	2015-08-09 09:48:05	2015-08-11 09:45:59	discharge from medical advice	interventional sclerotherapy		2015-08-10	2015-08-10			2	5533.03	Facial lymphatic malformation
7774674	0680190	1day- 14 years old	2015-08-09 08:53:10	2015-08-11 09:35:56	discharge from medical advice	interventional sclerotherapy		2015-08-10	2015-08-10			2	5722.05	limb lymphatic malformation
7773717	0943062	1day- 14 years old	2015-08-06 08:59:58	2015-08-12 10:11:53	discharge from medical advice	Surgery		2015-08-07				6	9504.96	cervical lymphatic malformation				Macrocystic type						no
7773708	0678441	1day- 14 years old	2015-08-06 08:48:12	2015-08-06 15:43:15	discharge from medical advice	interventional sclerotherapy	1	2015-08-06				1	5690.23	cervical lymphatic malformation					microcystic type					no
7773705	0678448	1day- 14 years old	2015-08-06 08:45:25	2015-08-06 15:52:55	discharge from medical advice	interventional sclerotherapy		2015-08-06				1	5005.29	limb lymphatic malformation
7773674	0943055	1day- 14 years old	2015-08-06 08:09:27	2015-08-06 15:43:31	discharge from medical advice	interventional sclerotherapy		2015-08-06				1	4934.9	Facial lymphatic malformation
7773379	0679928	1day- 14 years old	2015-08-05 09:34:30	2015-08-07 14:31:06	discharge from medical advice	Surgery+interventional sclerotherapy		2015-08-06	2015-08-06	局部注射造影*	2015-08-06	2	6245.72	limb lymphatic malformation
7773071	0679882	1day- 14 years old	2015-08-04 12:12:38	2015-08-20 15:40:11	discharge from medical advice	Surgery		2015-08-13				16	35155.6	chest cavity lymphatic malformation
7772937	0679857	1day- 14 years old	2015-08-04 09:17:40	2015-08-06 08:45:48	discharge from medical advice	interventional sclerotherapy		2015-08-05	2015-08-05			2	5283.9	Trunk lymphatic malformation
7772448	0679774	1day- 14 years old	2015-08-03 07:56:58	2015-08-05 08:35:01	discharge from medical advice	expectant treatment		2015-08-04	2015-08-04			2	5475.95	cervical lymphatic malformation				Macrocystic type						no
7771258	0676904	1day- 14 years old	2015-07-30 09:51:06	2015-08-04 09:22:02	discharge from medical advice	interventional sclerotherapy	1	2015-08-03	2015-08-03			5	6303.65	cervical lymphatic malformation				Macrocystic type						no
7771231	0679543	1day- 14 years old	2015-07-30 09:25:35	2015-08-01 09:11:03	discharge from medical advice	interventional sclerotherapy	1	2015-07-31	2015-07-31			2	5433.65	cervical lymphatic malformation					microcystic type					no
7771221	0577997	1day- 14 years old	2015-07-30 09:18:00	2015-08-04 09:32:54	discharge from medical advice	interventional sclerotherapy		2015-08-03	2015-08-03			5	5879.32	limb lymphatic malformation
7770883	0679488	1day- 14 years old	2015-07-29 09:24:06	2015-07-31 08:42:24	discharge from medical advice	interventional sclerotherapy		2015-07-30	2015-07-30			2	5317.94	Facial lymphatic malformation
7770530	0679428	1day- 14 years old	2015-07-28 09:30:49	2015-07-30 08:32:40	discharge from medical advice	interventional sclerotherapy	2	2015-07-29	2015-07-29			2	5143.34	cervical lymphatic malformation				Macrocystic type			Haemorrhage
7770469	0940489	1day- 14 years old	2015-07-28 08:18:54	2015-07-29 15:26:54	discharge from medical advice	interventional sclerotherapy		2015-07-29	2015-07-29			1	4625.33	Facial lymphatic malformation
7770189	0677234	1day- 14 years old	2015-07-27 11:48:00	2015-07-29 08:40:27	discharge from medical advice	interventional sclerotherapy	1	2015-07-28	2015-07-28			2	5352.99	cervical lymphatic malformation						mixed type				no
7770024	0673170	1day- 14 years old	2015-07-27 08:36:14	2015-07-29 08:51:17	discharge from medical advice	interventional sclerotherapy	1	2015-07-28	2015-07-28			2	5387.12	cervical lymphatic malformation				Macrocystic type			Haemorrhage
7769676	0942142	1day- 14 years old	2015-07-26 08:05:53	2015-07-26 16:35:12	discharge from medical advice	interventional sclerotherapy		2015-07-26				1	4488.01	Facial lymphatic malformation
7769211	0679210	1day- 14 years old	2015-07-24 11:27:18	2015-08-12 09:51:30	discharge from medical advice	Surgery		2015-07-29				19	35456.3	more parts of lymphatic malformation
7769066	0657460	1day- 14 years old	2015-07-24 08:02:14	2015-07-25 08:55:55	discharge from medical advice	interventional sclerotherapy		2015-07-24	2015-07-24			1	4582.24	limb lymphatic malformation
7769056	0931810	1day- 14 years old	2015-07-24 07:50:33	2015-07-24 15:35:22	discharge from medical advice	interventional sclerotherapy		2015-07-24	2015-07-24			1	4685.16	Trunk lymphatic malformation
7768768	0673439	1day- 14 years old	2015-07-23 09:44:00	2015-07-24 14:46:56	discharge from medical advice	interventional sclerotherapy	1	2015-07-24	2015-07-24			1	5299.62	cervical lymphatic malformation						mixed type				no
7768755	0674796	1day- 14 years old	2015-07-23 09:28:58	2015-07-25 08:55:48	discharge from medical advice	interventional sclerotherapy	1	2015-07-24	2015-07-24			2	5419.38	cervical lymphatic malformation						mixed type				no
7768716	0941688	1day- 14 years old	2015-07-23 08:54:02	2015-07-23 16:06:38	discharge from medical advice	interventional sclerotherapy		2015-07-23				1	3553.39	Trunk lymphatic malformation
7768439	0618544	1day- 14 years old	2015-07-22 11:35:18	2015-07-22 17:02:13	discharge from medical advice	interventional sclerotherapy		2015-07-22				1	4939.24	Facial lymphatic malformation	Trunk lymphatic malformation
7767994	0662088	1day- 14 years old	2015-07-21 09:37:53	2015-07-23 08:49:14	discharge from medical advice	interventional sclerotherapy		2015-07-22	2015-07-22			2	5366.36	Trunk lymphatic malformation
7767973	0673022	1day- 14 years old	2015-07-21 09:24:13	2015-07-25 09:18:33	discharge from medical advice	interventional sclerotherapy	1	2015-07-24	2015-07-24			4	6022.02	cervical lymphatic malformation						mixed type				no
7767944	0679003	1day- 14 years old	2015-07-21 08:55:42	2015-07-23 09:23:16	discharge from medical advice	interventional sclerotherapy		2015-07-22	2015-07-22			2	5390.6	Facial lymphatic malformation
7767930	0675187	1day- 14 years old	2015-07-21 08:22:52	2015-07-23 08:34:27	discharge from medical advice	interventional sclerotherapy		2015-07-22	2015-07-22			2	4578.58	limb lymphatic malformation
7767583	0675129	1day- 14 years old	2015-07-20 09:24:23	2015-07-22 08:56:34	discharge from medical advice	interventional sclerotherapy		2015-07-21	2015-07-21			2	5493.99	Trunk lymphatic malformation
7767561	0654852	1day- 14 years old	2015-07-20 09:04:42	2015-07-20 15:41:48	discharge from medical advice	interventional sclerotherapy		2015-07-20				1	4687.25	Facial lymphatic malformation
7767557	0940321	1day- 14 years old	2015-07-20 09:02:16	2015-07-20 15:41:01	discharge from medical advice	interventional sclerotherapy		2015-07-20				1	5031.46	Facial lymphatic malformation
7767517	0938060	1day- 14 years old	2015-07-20 08:12:59	2015-07-22 08:55:03	discharge from medical advice	interventional sclerotherapy		2015-07-21	2015-07-21			2	5460.38	more parts of lymphatic malformation
7767364	0677281	1day- 14 years old	2015-07-19 14:47:20	2015-07-20 15:55:30	discharge from medical advice	interventional sclerotherapy	1	2015-07-20	2015-07-20			1	4640.18	cervical lymphatic malformation				Macrocystic type						no
7766569	0941210	1day- 14 years old	2015-07-17 08:51:42	2015-07-17 15:18:24	discharge from medical advice	interventional sclerotherapy	1	2015-07-17				1	4545.11	cervical lymphatic malformation				Macrocystic type						no
7766338	0675314	1day- 14 years old	2015-07-16 11:33:09	2015-07-16 15:15:32	discharge from medical advice	interventional sclerotherapy		2015-07-16				1	4538.53	Trunk lymphatic malformation
7766293	0677421	1day- 14 years old	2015-07-16 10:05:40	2015-07-18 08:22:42	discharge from medical advice	interventional sclerotherapy		2015-07-16	2015-07-16			2	4624.31	limb lymphatic malformation
7766243	0677020	1day- 14 years old	2015-07-16 08:55:17	2015-07-18 08:31:00	discharge from medical advice	interventional sclerotherapy		2015-07-17	2015-07-17			2	4655.49	Facial lymphatic malformation
7766214	0672787	1day- 14 years old	2015-07-16 08:26:25	2015-07-17 08:48:46	discharge from medical advice	interventional sclerotherapy		2015-07-16				1	4463.68	limb lymphatic malformation
7766200	0941126	1day- 14 years old	2015-07-16 08:16:17	2015-07-16 15:15:10	discharge from medical advice	interventional sclerotherapy		2015-07-16				1	4480.01	limb lymphatic malformation
7766195	0941127	1day- 14 years old	2015-07-16 08:05:52	2015-07-16 15:14:18	discharge from medical advice	interventional sclerotherapy	1	2015-07-16				1	4434.67	cervical lymphatic malformation				Macrocystic type						no
7765900	0637623	1day- 14 years old	2015-07-15 10:10:39	2015-07-17 08:52:45	discharge from medical advice	interventional sclerotherapy	2	2015-07-16	2015-07-16			2	5340.23	cervical lymphatic malformation						mixed type				no
7765881	0675554	1day- 14 years old	2015-07-15 09:48:04	2015-07-18 08:28:22	discharge from medical advice	interventional sclerotherapy		2015-07-16	2015-07-16			3	5632.59	limb lymphatic malformation
7765657	0676477	1day- 14 years old	2015-07-14 16:24:09	2015-07-18 08:19:10	discharge from medical advice	interventional sclerotherapy		2015-07-16	2015-07-16			4	5808.78	more parts of lymphatic malformation
7765504	0940980	1day- 14 years old	2015-07-14 10:00:45	2015-07-27 08:38:11	discharge from medical advice	Surgery		2015-07-17				13	20643.4	Abdominal lymphatic malformation
7765491	0676100	1day- 14 years old	2015-07-14 09:46:58	2015-07-16 09:19:23	discharge from medical advice	interventional sclerotherapy		2015-07-15	2015-07-15			2	5623.12	limb lymphatic malformation
7765489	0889111	1day- 14 years old	2015-07-14 09:38:13	2015-07-15 15:12:41	discharge from medical advice	interventional sclerotherapy		2015-07-15	2015-07-15			1	5406.36	Trunk lymphatic malformation
7765481	0903673	1day- 14 years old	2015-07-14 09:31:55	2015-07-15 15:11:14	discharge from medical advice	interventional sclerotherapy		2015-07-14	2015-07-14			1	5470.44	more parts of lymphatic malformation
7765462	0669652	1day- 14 years old	2015-07-14 09:14:23	2015-07-16 09:14:55	discharge from medical advice	interventional sclerotherapy		2015-07-15	2015-07-15			2	5387.93	Facial lymphatic malformation
7765169	0935501	1day- 14 years old	2015-07-13 11:21:40	2015-07-15 09:23:21	discharge from medical advice	interventional sclerotherapy		2015-07-14	2015-07-14			2	5923.97	limb lymphatic malformation
7765144	0678524	1day- 14 years old	2015-07-13 10:47:43	2015-07-20 14:18:42	discharge from medical advice	Surgery		2015-07-14				7	15379.4	limb lymphatic malformation
7764904	0940872	1day- 14 years old	2015-07-12 18:58:56	2015-07-13 16:35:18	discharge from medical advice	expectant treatment						1	2462.92	Abdominal lymphatic malformation
7764736	0677033	1day- 14 years old	2015-07-12 10:04:35	2015-07-14 09:20:02	discharge from medical advice	interventional sclerotherapy	1	2015-07-13	2015-07-13			2	4677.05	cervical lymphatic malformation						mixed type				no
7763691	0940594	1day- 14 years old	2015-07-09 08:00:04	2015-07-09 16:17:22	discharge from medical advice	interventional sclerotherapy	2	2015-07-09				1	4802.01	cervical lymphatic malformation				Macrocystic type						no
7763460	0673600	1day- 14 years old	2015-07-08 11:19:57	2015-07-10 08:34:35	discharge from medical advice	interventional sclerotherapy		2015-07-09	2015-07-09			2	5221.62	Trunk lymphatic malformation
7763379	0667254	1day- 14 years old	2015-07-08 09:18:52	2015-07-08 14:52:03	discharge from medical advice	interventional sclerotherapy		2015-07-08				1	4772.73	Facial lymphatic malformation	cervical lymphatic malformation
7763342	0675352	1day- 14 years old	2015-07-08 08:18:57	2015-07-10 08:45:53	discharge from medical advice	interventional sclerotherapy		2015-07-09	2015-07-09			2	5312.89	limb lymphatic malformation
7763068	0675616	1day- 14 years old	2015-07-07 10:12:39	2015-07-09 09:20:13	discharge from medical advice	interventional sclerotherapy		2015-07-08	2015-07-08			2	5258.99	limb lymphatic malformation
7763010	0676090	1day- 14 years old	2015-07-07 09:06:02	2015-07-09 08:58:16	discharge from medical advice	interventional sclerotherapy		2015-07-08	2015-07-08			2	5292.9	limb lymphatic malformation
7762991	0676467	1day- 14 years old	2015-07-07 08:45:16	2015-07-09 08:40:11	discharge from medical advice	interventional sclerotherapy		2015-07-08	2015-07-08			2	4755.61	Facial lymphatic malformation
7762986	0678167	1day- 14 years old	2015-07-07 08:27:21	2015-07-09 09:21:32	discharge from medical advice	interventional sclerotherapy		2015-07-08	2015-07-08			2	5392.9	limb lymphatic malformation
7762713	0675750	1day- 14 years old	2015-07-06 11:49:46	2015-07-08 08:40:01	discharge from medical advice	interventional sclerotherapy		2015-07-07	2015-07-07			2	5456.57	limb lymphatic malformation
7762700	0940351	1day- 14 years old	2015-07-06 11:35:34	2015-07-09 08:47:55	discharge from medical advice	Surgery		2015-07-07	2015-07-07			3	9236.42	more parts of lymphatic malformation
7762699	0932705	1day- 14 years old	2015-07-06 11:31:32	2015-07-08 09:14:40	discharge from medical advice	interventional sclerotherapy		2015-07-07	2015-07-07			2	5462.1	Trunk lymphatic malformation
7762650	0676397	1day- 14 years old	2015-07-06 10:24:12	2015-07-08 09:06:33	discharge from medical advice	interventional sclerotherapy		2015-07-07	2015-07-07			2	4922.37	Trunk lymphatic malformation
7762637	0678106	1day- 14 years old	2015-07-06 10:18:18	2015-07-14 10:08:13	discharge from medical advice	Surgery		2015-07-09				8	8883.81	limb lymphatic malformation
7762622	0678103	1day- 14 years old	2015-07-06 09:58:54	2015-07-08 08:36:15	discharge from medical advice	interventional sclerotherapy	2	2015-07-07	2015-07-07			2	5567.9	cervical lymphatic malformation				Macrocystic type						no
7762405	0295968	1day- 14 years old	2015-07-05 13:01:46	2015-08-31 10:20:38	discharge from medical advice	Surgery+interventional sclerotherapy		2015-08-15	2015-07-06	气管插管	2015-07-12	57	126955	Facial lymphatic malformation
7762286	0673997	1day- 14 years old	2015-07-05 09:03:43	2015-07-07 10:00:34	discharge from medical advice	interventional sclerotherapy		2015-07-06	2015-07-06			2	4977.84	Facial lymphatic malformation
7762264	0664316	1day- 14 years old	2015-07-05 08:19:41	2015-07-07 09:29:39	discharge from medical advice	interventional sclerotherapy		2015-07-06	2015-07-06			2	5500.05	Facial lymphatic malformation
7761364	0676921	1day- 14 years old	2015-07-02 10:45:42	2015-07-04 08:34:47	discharge from medical advice	interventional sclerotherapy		2015-07-03	2015-07-03			2	4788.39	Trunk lymphatic malformation
7761348	0677865	1day- 14 years old	2015-07-02 10:19:08	2015-07-04 09:15:20	discharge from medical advice	interventional sclerotherapy		2015-07-03	2015-07-03			2	5391.39	limb lymphatic malformation
7761272	0676924	1day- 14 years old	2015-07-02 08:24:24	2015-07-03 09:14:29	discharge from medical advice	interventional sclerotherapy		2015-07-02	2015-07-02			1	4542.78	Facial lymphatic malformation
7760840	0671856	1day- 14 years old	2015-07-01	2015-07-02 15:22:46	discharge from medical advice	interventional sclerotherapy	1	2015-07-01				1	10208.9	cervical lymphatic malformation	chest cavity lymphatic malformation					mixed type	Haemorrhage
7760602	0670976	1day- 14 years old	2015-06-30 11:39:50	2015-07-02 09:11:02	discharge from medical advice	interventional sclerotherapy		2015-07-01	2015-07-01			2	5372.36	Facial lymphatic malformation
7760593	0677752	1day- 14 years old	2015-06-30 11:26:57	2015-07-02 09:12:59	discharge from medical advice	interventional sclerotherapy		2015-07-01	2015-07-01			2	5284.82	limb lymphatic malformation
7760311	0939693	1day- 14 years old	2015-06-29 16:19:43	2015-07-12 09:21:28	discharge from medical advice	Surgery		2015-07-03				13	35424.6	pelvic lymphatic malformation
7760260	0677702	1day- 14 years old	2015-06-29 14:47:14	2015-07-01 10:08:27	discharge from medical advice	interventional sclerotherapy		2015-06-30	2015-06-30			2	5830.55	Trunk lymphatic malformation
7760143	0939643	1day- 14 years old	2015-06-29 10:24:40	2015-07-06 09:46:58	discharge from medical advice	Surgery		2015-07-01	2015-07-01	注射或输注其他治疗性或预防性药物	2015-07-01	7	26165.3	cervical lymphatic malformation	Facial lymphatic malformation					mixed type				no
7760130	0671711	1day- 14 years old	2015-06-29 10:12:49	2015-06-30 09:54:10	discharge from medical advice	interventional sclerotherapy	1	2015-06-29	2015-06-29			1	4654.56	cervical lymphatic malformation						mixed type				no
7760113	0673095	1day- 14 years old	2015-06-29 09:56:27	2015-07-01 09:09:19	discharge from medical advice	interventional sclerotherapy		2015-06-30	2015-06-30			2	5488.05	limb lymphatic malformation
7760097	0939631	1day- 14 years old	2015-06-29 09:33:00	2015-06-29 14:47:01	discharge from medical advice	interventional sclerotherapy	1	2015-06-29				1	4844.18	cervical lymphatic malformation						mixed type	Haemorrhage
7760083	0675120	1day- 14 years old	2015-06-29 09:22:53	2015-07-01 09:12:42	discharge from medical advice	interventional sclerotherapy	1	2015-06-30	2015-06-30			2	5423.27	cervical lymphatic malformation						mixed type				no
7759826	0677622	1day- 14 years old	2015-06-28 10:53:34	2015-06-30 08:41:58	discharge from medical advice	interventional sclerotherapy		2015-06-29	2015-06-29			2	5404.26	Trunk lymphatic malformation
7759777	0677605	1day- 14 years old	2015-06-28 09:35:56	2015-06-30 09:31:58	discharge from medical advice	interventional sclerotherapy	1	2015-06-29	2015-06-29			2	5328.76	cervical lymphatic malformation						mixed type	Haemorrhage
7759153	0939454	1day- 14 years old	2015-06-26 09:25:55	2015-06-26 14:53:41	discharge from medical advice	interventional sclerotherapy		2015-06-26				1	4306.9	limb lymphatic malformation
7758947	0675250	1day- 14 years old	2015-06-25 15:43:09	2015-06-27 09:01:45	discharge from medical advice	interventional sclerotherapy		2015-06-26	2015-06-26			2	5221.2	limb lymphatic malformation
7758871	0677438	1day- 14 years old	2015-06-25 12:16:46	2015-06-27 09:04:58	discharge from medical advice	interventional sclerotherapy	1	2015-06-26	2015-06-26			2	5340.64	cervical lymphatic malformation						mixed type	Haemorrhage
7758740	0677417	1day- 14 years old	2015-06-25 09:00:42	2015-06-27 09:07:05	discharge from medical advice	interventional sclerotherapy		2015-06-26	2015-06-26			2	5612.27	Trunk lymphatic malformation
7758177	0675149	1day- 14 years old	2015-06-23 15:58:02	2015-06-25 09:15:32	discharge from medical advice	interventional sclerotherapy	1	2015-06-24	2015-06-24			2	4997.43	cervical lymphatic malformation						mixed type	Haemorrhage
7758034	0677300	1day- 14 years old	2015-06-23 10:38:01	2015-06-25 08:53:54	discharge from medical advice	interventional sclerotherapy	1	2015-06-24	2015-06-24			2	5483.05	cervical lymphatic malformation						mixed type				no
7757982	0676016	1day- 14 years old	2015-06-23 09:52:06	2015-06-25 09:04:31	discharge from medical advice	interventional sclerotherapy	1	2015-06-24	2015-06-24			2	4856.93	cervical lymphatic malformation						mixed type				no
7756443	0879182	1day- 14 years old	2015-06-18 09:50:58	2015-06-20 09:07:22	discharge from medical advice	interventional sclerotherapy	1	2015-06-19	2015-06-19			2	5261.33	cervical lymphatic malformation						mixed type				no
7756373	0653328	1day- 14 years old	2015-06-18 07:53:43	2015-06-18 15:58:29	discharge from medical advice	interventional sclerotherapy		2015-06-18				1	4897.11	limb lymphatic malformation
7756039	0675754	1day- 14 years old	2015-06-17 09:20:37	2015-06-18 08:47:29	discharge from medical advice	interventional sclerotherapy	1	2015-06-17	2015-06-17			1	5113.86	cervical lymphatic malformation				Macrocystic type			Haemorrhage	and Infection
7753899	0673462	1day- 14 years old	2015-06-11 09:43:21	2015-06-13 09:10:57	discharge from medical advice	interventional sclerotherapy	2	2015-06-12	2015-06-12			2	4272.12	more parts of lymphatic malformation					microcystic type					no
7753488	0936274	1day- 14 years old	2015-06-10 08:49:11	2015-06-11 08:48:48	discharge from medical advice	interventional sclerotherapy		2015-06-10	2015-06-10			1	4405.62	Trunk lymphatic malformation
7753469	0674803	1day- 14 years old	2015-06-10 08:20:11	2015-06-11 08:49:06	discharge from medical advice	interventional sclerotherapy		2015-06-10	2015-06-10			1	4601.88	Trunk lymphatic malformation
7753241	0676489	1day- 14 years old	2015-06-09 12:12:39	2015-06-11 09:33:30	discharge from medical advice	interventional sclerotherapy	1	2015-06-10	2015-06-10			2	5587.82	cervical lymphatic malformation				Macrocystic type						no
7753179	0674842	1day- 14 years old	2015-06-09 10:32:47	2015-06-11 08:31:50	discharge from medical advice	interventional sclerotherapy		2015-06-10	2015-06-10			2	4784.1	limb lymphatic malformation
7753122	0676470	1day- 14 years old	2015-06-09 08:59:59	2015-06-11 08:48:22	discharge from medical advice	interventional sclerotherapy		2015-06-10	2015-06-10			2	4756.92	cervical lymphatic malformation			misdiagnosis
7753124	0676469	1day- 14 years old	2015-06-09 08:56:35	2015-06-11 08:48:29	discharge from medical advice	interventional sclerotherapy		2015-06-10	2015-06-10			2	5521.1	more parts of lymphatic malformation
7752392	0674698	1day- 14 years old	2015-06-07 11:03:13	2015-07-01 11:39:00	discharge from medical advice	interventional sclerotherapy		2015-06-12	2015-06-12			24	13231.4	Trunk lymphatic malformation
7752368	0670945	1day- 14 years old	2015-06-07 10:08:17	2015-06-08 16:12:05	discharge from medical advice	interventional sclerotherapy		2015-06-08	2015-06-08			1	5226.22	Facial lymphatic malformation
7752303	0937804	1day- 14 years old	2015-06-07 08:16:15	2015-06-07 14:51:08	discharge from medical advice	interventional sclerotherapy		2015-06-07				1	4844.76	more parts of lymphatic malformation
7751356	0937632	1day- 14 years old	2015-06-04 10:40:30	2015-06-08 09:29:55	discharge from medical advice	Surgery		2015-06-05	2015-06-05			4	9689.51	more parts of lymphatic malformation
7751305	0673232	1day- 14 years old	2015-06-04 09:30:40	2015-06-06 08:26:34	discharge from medical advice	interventional sclerotherapy		2015-06-05	2015-06-05			2	5494.08	limb lymphatic malformation
7751287	0676132	1day- 14 years old	2015-06-04 09:06:20	2015-06-07 09:01:35	discharge from medical advice	interventional sclerotherapy		2015-06-05	2015-06-05			3	5815.05	Trunk lymphatic malformation
7750899	0663574	1day- 14 years old	2015-06-03 09:25:11	2015-06-05 08:33:17	discharge from medical advice	interventional sclerotherapy		2015-06-04	2015-06-04			2	5500.78	limb lymphatic malformation
7750890	0663121	1day- 14 years old	2015-06-03 09:06:58	2015-06-05 08:44:21	discharge from medical advice	interventional sclerotherapy		2015-06-04	2015-06-04			2	5426.45	Trunk lymphatic malformation
7750848	0937490	1day- 14 years old	2015-06-03 08:03:42	2015-06-03 13:03:27	discharge from medical advice	interventional sclerotherapy		2015-06-03				1	2604.67	limb lymphatic malformation
7750846	0676080	1day- 14 years old	2015-06-03 07:59:19	2015-06-05 08:30:32	discharge from medical advice	interventional sclerotherapy		2015-06-04	2015-06-04			2	5455.71	Facial lymphatic malformation
7750845	0629345	1day- 14 years old	2015-06-03 07:55:44	2015-06-05 09:29:34	discharge from medical advice	Surgery		2015-06-04				2	6344.88	more parts of lymphatic malformation
7750652	0626554	1day- 14 years old	2015-06-02 13:51:00	2015-06-12 09:18:32	discharge from medical advice	Surgery		2015-06-05	2015-06-05			10	30785.8	Abdominal lymphatic malformation
7750519	0674323	1day- 14 years old	2015-06-02 09:50:33	2015-06-04 08:45:50	discharge from medical advice	interventional sclerotherapy		2015-06-03	2015-06-03			2	4797.1	Trunk lymphatic malformation
7750235	0669541	1day- 14 years old	2015-06-01 12:30:03	2015-06-03 09:09:33	discharge from medical advice	interventional sclerotherapy		2015-06-02	2015-06-02			2	5473.33	Trunk lymphatic malformation
7750184	0877127	1day- 14 years old	2015-06-01 11:05:42	2015-06-02 16:45:25	discharge from medical advice	interventional sclerotherapy		2015-06-02	2015-06-02			1	5334.14	Trunk lymphatic malformation
7750172	0675971	1day- 14 years old	2015-06-01 10:49:12	2015-06-03 09:04:38	discharge from medical advice	interventional sclerotherapy		2015-06-02	2015-06-02			2	5463.67	more parts of lymphatic malformation
7750130	0934715	1day- 14 years old	2015-06-01 10:05:03	2015-06-02 14:35:15	discharge from medical advice	interventional sclerotherapy		2015-06-02	2015-06-02			1	5445.19	Trunk lymphatic malformation
7750084	0931811	1day- 14 years old	2015-06-01 09:22:54	2015-06-04 08:46:04	discharge from medical advice	interventional sclerotherapy		2015-06-03	2015-06-03			3	5476.16	limb lymphatic malformation
7750073	0925576	1day- 14 years old	2015-06-01 09:04:34	2015-06-02 09:12:17	discharge from medical advice	interventional sclerotherapy		2015-06-01	2015-06-01			1	5395.48	Facial lymphatic malformation
7750044	0918971	1day- 14 years old	2015-06-01 08:02:29	2015-06-01 14:42:46	discharge from medical advice	interventional sclerotherapy		2015-06-01				1	4828.86	Trunk lymphatic malformation
7749776	0650954	1day- 14 years old	2015-05-31 09:19:29	2015-06-12 08:55:09	discharge from medical advice	interventional sclerotherapy		2015-06-02	2015-06-02			12	8246.27	more parts of lymphatic malformation
7749764	0668617	1day- 14 years old	2015-05-31 08:53:38	2015-06-02 09:09:06	discharge from medical advice	interventional sclerotherapy		2015-06-01	2015-06-01			2	5229.66	Facial lymphatic malformation
7748963	0675779	1day- 14 years old	2015-05-28 16:43:34	2015-05-30 08:39:06	discharge from medical advice	interventional sclerotherapy		2015-05-29	2015-05-29			2	5163.8	limb lymphatic malformation
7748946	0675775	1day- 14 years old	2015-05-28 16:00:31	2015-06-08 14:39:21	discharge from medical advice	interventional sclerotherapy		2015-05-29	2015-05-29	置入引流管	2015-05-29	11	19778.1	cervical lymphatic malformation			misdiagnosis
7748857	0666071	1day- 14 years old	2015-05-28 12:15:59	2015-05-30 08:42:11	discharge from medical advice	interventional sclerotherapy		2015-05-29	2015-05-29			2	5514.64	Trunk lymphatic malformation
7748690	0675726	1day- 14 years old	2015-05-28 08:26:20	2015-05-30 09:05:01	discharge from medical advice	interventional sclerotherapy		2015-05-29	2015-05-29			2	5920.08	Abdominal lymphatic malformation
7748683	0932662	1day- 14 years old	2015-05-28 08:07:55	2015-05-28 14:44:26	discharge from medical advice	interventional sclerotherapy		2015-05-28	2015-05-28			1	4348.91	limb lymphatic malformation
7748016	0653727	1day- 14 years old	2015-05-26 11:23:44	2015-05-28 08:48:10	discharge from medical advice	interventional sclerotherapy		2015-05-27	2015-05-27			2	5385.39	limb lymphatic malformation
7747993	0675635	1day- 14 years old	2015-05-26 10:54:44	2015-05-28 08:47:36	discharge from medical advice	interventional sclerotherapy		2015-05-27	2015-05-27			2	5485.98	Trunk lymphatic malformation	出血
7747899	0673976	1day- 14 years old	2015-05-26 08:50:35	2015-05-28 08:49:04	discharge from medical advice	interventional sclerotherapy	1	2015-05-27	2015-05-27			2	4777.16	cervical lymphatic malformation				Macrocystic type			Haemorrhage
7747709	0645656	1day- 14 years old	2015-05-25 16:08:08	2015-05-27 09:17:57	discharge from medical advice	interventional sclerotherapy	1	2015-05-26	2015-05-26			2	5454.46	cervical lymphatic malformation				Macrocystic type			Haemorrhage
7747558	0673032	1day- 14 years old	2015-05-25 10:42:52	2015-05-27 09:28:34	discharge from medical advice	interventional sclerotherapy		2015-05-26	2015-05-26			2	5443.84	limb lymphatic malformation
7747458	0675542	1day- 14 years old	2015-05-25 08:50:50	2015-06-02 09:40:08	discharge from medical advice	Surgery		2015-05-27				8	15505.5	Facial lymphatic malformation
7746884	0673853	1day- 14 years old	2015-05-23 10:54:42	2015-05-24 08:39:02	discharge from medical advice	interventional sclerotherapy	2	2015-05-23	2015-05-23			1	5072.64	cervical lymphatic malformation				Macrocystic type			Haemorrhage
7746828	0936490	1day- 14 years old	2015-05-23 09:01:15	2015-05-24 08:25:19	discharge from medical advice	interventional sclerotherapy		2015-05-23	2015-05-23			1	5554.59	Facial lymphatic malformation
7746795	0936479	1day- 14 years old	2015-05-23 08:02:31	2015-05-23 15:17:34	discharge from medical advice	interventional sclerotherapy	1	2015-05-23				1	5040.92	cervical lymphatic malformation				Macrocystic type						no
7746794	0936481	1day- 14 years old	2015-05-23 08:01:10	2015-05-23 13:50:39	discharge from medical advice	interventional sclerotherapy	1	2015-05-23				1	4997.9	cervical lymphatic malformation				Macrocystic type						no
7746162	0672779	1day- 14 years old	2015-05-21 10:20:50	2015-05-23 08:36:17	discharge from medical advice	interventional sclerotherapy		2015-05-22	2015-05-22			2	5332.98	Facial lymphatic malformation
7746083	0673610	1day- 14 years old	2015-05-21 08:43:59	2015-05-21 16:07:26	discharge from medical advice	interventional sclerotherapy		2015-05-21				1	4555.33	Trunk lymphatic malformation
7746058	0936309	1day- 14 years old	2015-05-21 07:59:27	2015-05-21 16:06:58	discharge from medical advice	interventional sclerotherapy		2015-05-21				1	4516.51	more parts of lymphatic malformation
7745893	0675279	1day- 14 years old	2015-05-20 14:57:18	2015-05-22 08:44:29	discharge from medical advice	interventional sclerotherapy		2015-05-21	2015-05-21			2	5325.96	Facial lymphatic malformation
7745815	0668959	1day- 14 years old	2015-05-20 11:17:07	2015-05-22 08:45:49	discharge from medical advice	interventional sclerotherapy		2015-05-21	2015-05-21			2	5343.75	Trunk lymphatic malformation
7745442	0675210	1day- 14 years old	2015-05-19 11:44:05	2015-05-21 08:35:46	discharge from medical advice	interventional sclerotherapy		2015-05-20	2015-05-20			2	5253.88	Facial lymphatic malformation
7745390	0675199	1day- 14 years old	2015-05-19 10:44:12	2015-05-22 16:53:49	discharge from medical advice	expectant treatment						3	2752.26	limb lymphatic malformation
7745356	0673696	1day- 14 years old	2015-05-19 09:49:04	2015-05-21 09:04:41	discharge from medical advice	interventional sclerotherapy	1	2015-05-20	2015-05-20			2	4648.91	cervical lymphatic malformation					microcystic type					no
7745313	0925638	1day- 14 years old	2015-05-19 08:59:08	2015-05-20 09:03:24	discharge from medical advice	interventional sclerotherapy		2015-05-19	2015-05-19			1	5396.83	limb lymphatic malformation
7745061	0923451	1day- 14 years old	2015-05-18 12:59:16	2015-05-19 13:17:08	discharge from medical advice	interventional sclerotherapy		2015-05-19				1	4947.61	limb lymphatic malformation
7744976	0936092	1day- 14 years old	2015-05-18 10:54:33	2015-05-30 08:59:06	discharge from medical advice	Surgery		2015-05-22				12	18523.8	Trunk lymphatic malformation
7744954	0675134	1day- 14 years old	2015-05-18 10:31:25	2015-05-20 08:59:29	discharge from medical advice	interventional sclerotherapy	1	2015-05-19	2015-05-19			2	4837.81	cervical lymphatic malformation						mixed type	Haemorrhage
7744848	0672973	1day- 14 years old	2015-05-18 08:11:54	2015-05-18 14:37:55	discharge from medical advice	interventional sclerotherapy		2015-05-18				1	4555.02	limb lymphatic malformation
7744843	0932988	1day- 14 years old	2015-05-18 08:06:04	2015-05-18 14:37:46	discharge from medical advice	interventional sclerotherapy		2015-05-18				1	4555.02	Facial lymphatic malformation
7744841	0648982	1day- 14 years old	2015-05-18 07:54:54	2015-05-20 09:00:53	discharge from medical advice	interventional sclerotherapy		2015-05-19	2015-05-19			2	5620.32	Facial lymphatic malformation
7744572	0675072	1day- 14 years old	2015-05-17 09:28:48	2015-05-19 14:56:14	discharge from medical advice	interventional sclerotherapy		2015-05-18	2015-05-18			2	6438.65	Trunk lymphatic malformation
7743848	0673921	1day- 14 years old	2015-05-14 21:50:10	2015-05-24 14:18:50	discharge from medical advice	interventional sclerotherapy	1	2015-05-15	2015-05-15			10	10358.8	cervical lymphatic malformation				Macrocystic type				Infection
7743530	0672267	1day- 14 years old	2015-05-14 08:04:01	2015-05-14 15:33:57	discharge from medical advice	interventional sclerotherapy	1	2015-05-14				1	4996.74	cervical lymphatic malformation				Macrocystic type						no
7743527	0934778	1day- 14 years old	2015-05-14 08:02:53	2015-05-14 15:34:37	discharge from medical advice	interventional sclerotherapy		2015-05-14				1	4440.26	cervical lymphatic malformation						mixed type				no
7743333	0650247	1day- 14 years old	2015-05-13 12:58:46	2015-05-15 09:00:56	discharge from medical advice	interventional sclerotherapy		2015-05-14	2015-05-14			2	5730.59	Facial lymphatic malformation
7742721	0674780	1day- 14 years old	2015-05-12 07:57:23	2015-05-14 08:41:26	discharge from medical advice	interventional sclerotherapy		2015-05-13	2015-05-13			2	5658.47	Trunk lymphatic malformation
7742602	0671575	1day- 14 years old	2015-05-11 16:48:42	2015-05-13 08:41:33	discharge from medical advice	interventional sclerotherapy	1	2015-05-12	2015-05-12			2	5301.46	cervical lymphatic malformation						mixed type				no
7742330	0908229	1day- 14 years old	2015-05-11 09:06:56	2015-05-13 08:44:19	discharge from medical advice	interventional sclerotherapy	1 infection	2015-05-12	2015-05-12			2	4711.5	cervical lymphatic malformation						mixed type				no
7742015	0933293	1day- 14 years old	2015-05-10 10:04:21	2015-05-12 08:43:42	discharge from medical advice	interventional sclerotherapy		2015-05-11	2015-05-11			2	4792.47	Facial lymphatic malformation
7741068	0671366	1day- 14 years old	2015-05-07 10:06:15	2015-05-16 11:06:12	discharge from medical advice	interventional sclerotherapy		2015-05-08	2015-05-08			9	12738.8	Abdominal lymphatic malformation
7741054	0674516	1day- 14 years old	2015-05-07 09:43:18	2015-05-09 08:37:39	discharge from medical advice	interventional sclerotherapy		2015-05-08	2015-05-08			2	5664.51	Trunk lymphatic malformation
7741030	0674510	1day- 14 years old	2015-05-07 09:08:00	2015-05-16 11:10:40	discharge from medical advice	First drainage, then interventional sclerotherapy		2015-05-08				9	10527.5	cervical lymphatic malformation				Macrocystic type						no
7741016	0654796	1day- 14 years old	2015-05-07 08:51:33	2015-05-07 15:06:22	discharge from medical advice	interventional sclerotherapy		2015-05-07				1	5059.43	more parts of lymphatic malformation
7740221	0669703	1day- 14 years old	2015-05-05 08:28:09	2015-05-07 09:20:35	discharge from medical advice	First angiography, then interventional sclerotherapy		2015-05-06				2	5200.74	more parts of lymphatic malformation
7739926	0934814	1day- 14 years old	2015-05-04 11:50:43	2015-05-09 09:18:33	discharge from medical advice	Surgery		2015-05-05	2015-05-05			5	10948.3	Facial lymphatic malformation
7739898	0674322	1day- 14 years old	2015-05-04 11:31:47	2015-05-07 09:28:47	discharge from medical advice	interventional sclerotherapy		2015-05-06	2015-05-06			3	5864.25	more parts of lymphatic malformation
7739796	0674300	1day- 14 years old	2015-05-04 09:45:29	2015-05-07 08:53:58	discharge from medical advice	interventional sclerotherapy		2015-05-05	2015-05-05			3	5986.45	Facial lymphatic malformation
7739715	0928095	1day- 14 years old	2015-05-04 08:26:57	2015-05-04 14:59:34	discharge from medical advice	interventional sclerotherapy		2015-05-04				1	4369.01	limb lymphatic malformation
7738464	0674089	1day- 14 years old	2015-04-29 14:31:34	2015-05-19 08:54:39	discharge from medical advice	interventional sclerotherapy	4	2015-05-04	2015-05-04			20	43894.8	cervical lymphatic malformation						mixed type				no
7737947	0673985	1day- 14 years old	2015-04-28 09:32:27	2015-04-30 09:24:07	discharge from medical advice	interventional sclerotherapy		2015-04-29	2015-04-29			2	5230.86	Facial lymphatic malformation
7737913	0671814	1day- 14 years old	2015-04-28 09:01:46	2015-04-30 09:30:05	discharge from medical advice	interventional sclerotherapy		2015-04-29	2015-04-29			2	5442.09	Facial lymphatic malformation
7737695	0673942	1day- 14 years old	2015-04-27 14:29:11	2015-04-29 08:49:21	discharge from medical advice	interventional sclerotherapy		2015-04-28	2015-04-28			2	5380.91	Trunk lymphatic malformation
7737572	0915145	1day- 14 years old	2015-04-27 10:17:49	2015-04-30 09:18:58	discharge from medical advice	First interventional sclerotherapy, then surgery		2015-04-28				3	7029.65	more parts of lymphatic malformation
7736359	0934045	1day- 14 years old	2015-04-23 12:35:54	2015-04-27 09:29:32	discharge from medical advice	Surgery		2015-04-24	2015-04-24			4	10574.5	more parts of lymphatic malformation
7736289	0673669	1day- 14 years old	2015-04-23 10:29:04	2015-04-25 08:51:11	discharge from medical advice	interventional sclerotherapy		2015-04-24	2015-04-24			2	5509.05	limb lymphatic malformation
7735839	0673602	1day- 14 years old	2015-04-22 08:29:44	2015-04-24 09:42:08	discharge from medical advice	interventional sclerotherapy	1	2015-04-23	2015-04-23			2	5447.04	cervical lymphatic malformation						mixed type				no
7735832	0673599	1day- 14 years old	2015-04-22 08:08:31	2015-04-23 08:41:01	discharge from medical advice	interventional sclerotherapy	1	2015-04-22	2015-04-22			1	4906.92	cervical lymphatic malformation	出血					mixed type	Haemorrhage
7735643	0673572	1day- 14 years old	2015-04-21 12:54:21	2015-05-01 09:15:50	discharge from medical advice	Surgery		2015-04-23				10	30498.8	cervical lymphatic malformation						mixed type	Haemorrhage
7735637	0664453	1day- 14 years old	2015-04-21 12:35:12	2015-04-23 08:45:39	discharge from medical advice	interventional sclerotherapy		2015-04-22	2015-04-22			2	5404.02	Trunk lymphatic malformation
7734255	0668561	1day- 14 years old	2015-04-17 10:18:07	2015-04-21 08:55:35	discharge from medical advice	interventional sclerotherapy		2015-04-20	2015-04-20			4	5535.05	Facial lymphatic malformation
7734253	0667961	1day- 14 years old	2015-04-17 10:17:57	2015-04-17 15:13:52	discharge from medical advice	interventional sclerotherapy		2015-04-17				1	4751.5	limb lymphatic malformation
7734188	0933335	1day- 14 years old	2015-04-17 08:40:45	2015-04-17 15:13:44	discharge from medical advice	interventional sclerotherapy		2015-04-17				1	4837.48	limb lymphatic malformation
7734186	0917707	1day- 14 years old	2015-04-17 08:39:56	2015-04-17 15:13:40	discharge from medical advice	interventional sclerotherapy		2015-04-17				1	4661.54	Trunk lymphatic malformation
7734181	0933333	1day- 14 years old	2015-04-17 08:22:58	2015-04-17 15:13:35	discharge from medical advice	interventional sclerotherapy		2015-04-17				1	4859.61	limb lymphatic malformation
7733934	0619077	1day- 14 years old	2015-04-16 10:52:30	2015-04-18 09:49:41	discharge from medical advice	interventional sclerotherapy		2015-04-17	2015-04-17			2	5616.95	Trunk lymphatic malformation
7733905	0933209	1day- 14 years old	2015-04-16 09:58:59	2015-04-16 15:06:54	discharge from medical advice	interventional sclerotherapy		2015-04-16				1	4293.46	Trunk lymphatic malformation
7733899	0662028	1day- 14 years old	2015-04-16 09:45:12	2015-04-17 10:24:29	discharge from medical advice	expectant treatment						1	2080.62	more parts of lymphatic malformation
7733878	0928185	1day- 14 years old	2015-04-16 09:20:44	2015-04-16 15:06:45	discharge from medical advice	interventional sclerotherapy		2015-04-16				1	4350.66	Trunk lymphatic malformation
7733854	0933256	1day- 14 years old	2015-04-16 08:25:10	2015-04-16 13:01:59	discharge from medical advice	expectant treatment						1	169.39	cervical lymphatic malformation						mixed type				no
7733754	0673210	1day- 14 years old	2015-04-15 18:23:52	2015-04-25 09:16:27	discharge from medical advice	Surgery		2015-04-17				10	22506	Abdominal lymphatic malformation
7733534	0673157	1day- 14 years old	2015-04-15 09:52:31	2015-04-17 09:46:32	discharge from medical advice	interventional sclerotherapy		2015-04-16	2015-04-16			2	5500.04	limb lymphatic malformation
7733504	0673154	1day- 14 years old	2015-04-15 09:17:28	2015-04-17 09:44:30	discharge from medical advice	interventional sclerotherapy		2015-04-16	2015-04-16			2	5423.63	Facial lymphatic malformation
7733205	0673111	1day- 14 years old	2015-04-14 10:29:38	2015-04-18 09:11:13	discharge from medical advice	expectant treatment						4	3926.32		limb lymphatic malformation
7733180	0673107	1day- 14 years old	2015-04-14 09:51:27	2015-04-16 09:01:50	discharge from medical advice	interventional sclerotherapy		2015-04-15	2015-04-15			2	5574.41	more parts of lymphatic malformation
7733147	0673101	1day- 14 years old	2015-04-14 09:07:35	2015-04-15 09:21:36	discharge from medical advice	interventional sclerotherapy	1	2015-04-14	2015-04-14			1	4844.44	cervical lymphatic malformation						mixed type	Haemorrhage
7732726	0932981	1day- 14 years old	2015-04-13 08:39:34	2015-04-13 15:34:55	discharge from medical advice	interventional sclerotherapy		2015-04-13				1	4722.59	more parts of lymphatic malformation
7732699	0673018	1day- 14 years old	2015-04-13 07:51:18	2015-04-22 09:15:02	discharge from medical advice	Surgery		2015-04-16				9	29187.6	cervical lymphatic malformation						mixed type				no
7732257	0672904	1day- 14 years old	2015-04-11 09:43:25	2015-04-12 15:15:49	discharge from medical advice	expectant treatment						1	984.51	Trunk lymphatic malformation
7731680	0668357	1day- 14 years old	2015-04-09 12:09:12	2015-04-12 09:12:34	discharge from medical advice	interventional sclerotherapy		2015-04-10	2015-04-10			3	5877.56	limb lymphatic malformation
7731670	0912965	1day- 14 years old	2015-04-09 11:53:36	2015-04-10 11:35:04	discharge from medical advice	interventional sclerotherapy		2015-04-10				1	4337.42	Facial lymphatic malformation
7731520	0932712	1day- 14 years old	2015-04-09 08:06:30	2015-04-09 15:07:56	discharge from medical advice	interventional sclerotherapy		2015-04-09				1	4447.79	limb lymphatic malformation
7731519	0932708	1day- 14 years old	2015-04-09 08:04:50	2015-04-10 08:24:35	discharge from medical advice	interventional sclerotherapy		2015-04-09				1	4435.07	more parts of lymphatic malformation
7731514	0928278	1day- 14 years old	2015-04-09 08:00:42	2015-04-09 14:43:40	discharge from medical advice	interventional sclerotherapy		2015-04-09				1	4447.79	Trunk lymphatic malformation
7731185	0932686	1day- 14 years old	2015-04-08 08:42:32	2015-04-08 14:38:02	discharge from medical advice	interventional sclerotherapy	1	2015-04-08				1	4799.14	cervical lymphatic malformation						mixed type				no
7731182	0930282	1day- 14 years old	2015-04-08 08:38:08	2015-04-08 14:38:42	discharge from medical advice	interventional sclerotherapy		2015-04-08				1	4797.5	Trunk lymphatic malformation
7729392	0932280	1day- 14 years old	2015-04-02 08:49:49	2015-04-02 11:37:24	discharge from medical advice	expectant treatment						1	154.89	cervical lymphatic malformation						mixed type				no
7729375	0922099	1day- 14 years old	2015-04-02 08:19:22	2015-04-03 10:21:42	discharge from medical advice	interventional sclerotherapy	1	2015-04-02				1	4048.22	cervical lymphatic malformation						mixed type				no
7729369	0659531	1day- 14 years old	2015-04-02 08:06:05	2015-04-02 14:52:06	discharge from medical advice	interventional sclerotherapy		2015-04-02				1	4472.22	Trunk lymphatic malformation
7729301	0932294	1day- 14 years old	2015-04-01 21:48:49	2015-04-21 14:33:15	discharge from medical advice	Surgery		2015-04-02	2015-04-02			20	45067.5		Abdominal lymphatic malformation
7729204	0672366	1day- 14 years old	2015-04-01 14:31:17	2015-04-16 09:07:23	discharge from medical advice	expectant treatment						15	1950.73	more parts of lymphatic malformation
7729180	0932239	1day- 14 years old	2015-04-01 13:12:07	2015-04-21 09:19:44	discharge from medical advice	Surgery		2015-04-13	2015-04-13			20	41846.4	Abdominal lymphatic malformation
7729022	0932202	1day- 14 years old	2015-04-01 08:18:47	2015-04-01 15:21:05	discharge from medical advice	interventional sclerotherapy		2015-04-01				1	4842.26	Facial lymphatic malformation
7728771	0670713	1day- 14 years old	2015-03-31 11:42:31	2015-04-02 09:14:27	discharge from medical advice	interventional sclerotherapy		2015-04-01	2015-04-01			2	4723.93	Trunk lymphatic malformation
7728753	0672285	1day- 14 years old	2015-03-31 11:19:31	2015-04-02 08:54:49	discharge from medical advice	interventional sclerotherapy		2015-04-01	2015-04-01			2	5273.79	Trunk lymphatic malformation	出血
7728704	0931901	1day- 14 years old	2015-03-31 10:15:44	2015-04-14 09:34:59	discharge from medical advice	Surgery		2015-04-01	2015-04-01			14	39244.2	more parts of lymphatic malformation
7728608	0672263	1day- 14 years old	2015-03-31 08:08:16	2015-04-11 08:50:59	discharge from medical advice	interventional sclerotherapy		2015-04-01	2015-04-01	置入引流管	2015-04-01	11	14579.7	Abdominal lymphatic malformation
7728031	0656990	1day- 14 years old	2015-03-29 15:16:35	2015-03-31 09:04:56	discharge from medical advice	interventional sclerotherapy		2015-03-30	2015-03-30			2	5513.8	limb lymphatic malformation
7726421	0866608	1day- 14 years old	2015-03-24 11:25:47	2015-03-28 09:52:12	discharge from medical advice	Surgery		2015-03-25	2015-03-25			4	11873.4	Facial lymphatic malformation
7726178	0670545	1day- 14 years old	2015-03-23 15:56:09	2015-03-25 08:27:13	discharge from medical advice	interventional sclerotherapy		2015-03-24	2015-03-24			2	5033.33	Facial lymphatic malformation
7725981	0931327	1day- 14 years old	2015-03-23 09:40:26	2015-03-23 15:11:33	discharge from medical advice	interventional sclerotherapy		2015-03-23				1	4988.88	limb lymphatic malformation
7725972	0671787	1day- 14 years old	2015-03-23 09:29:41	2015-03-29 10:21:08	discharge from medical advice	Surgery		2015-03-25	2015-03-25			6	14062	cervical lymphatic malformation						mixed type				no
7725945	0925642	1day- 14 years old	2015-03-23 09:04:02	2015-03-23 15:11:27	discharge from medical advice	interventional sclerotherapy		2015-03-23				1	4956.98	Trunk lymphatic malformation
7725896	0670245	1day- 14 years old	2015-03-23 07:59:24	2015-03-23 14:45:27	discharge from medical advice	interventional sclerotherapy		2015-03-23				1	4765.98	Trunk lymphatic malformation
7724684	0669469	1day- 14 years old	2015-03-19 09:16:11	2015-03-21 08:21:37	discharge from medical advice	interventional sclerotherapy		2015-03-20	2015-03-20			2	5464.39	Trunk lymphatic malformation
7724531	0671496	1day- 14 years old	2015-03-18 16:34:32	2015-03-25 11:57:29	discharge from medical advice	interventional sclerotherapy		2015-03-19	2015-03-19			7	8078.87	Facial lymphatic malformation
7724320	0671456	1day- 14 years old	2015-03-18 08:48:47	2015-03-18 16:18:04	discharge from medical advice	interventional sclerotherapy	1	2015-03-18	2015-03-18			1	4560.41	cervical lymphatic malformation						mixed type				no
7724302	0916902	1day- 14 years old	2015-03-18 08:13:15	2015-03-19 08:53:09	discharge from medical advice	interventional sclerotherapy		2015-03-18	2015-03-18			1	4563.62	more parts of lymphatic malformation
7723984	0658775	1day- 14 years old	2015-03-17 09:06:33	2015-03-18 15:06:24	discharge from medical advice	interventional sclerotherapy		2015-03-18	2015-03-18			1	5429.05	Facial lymphatic malformation
7723728	0667116	1day- 14 years old	2015-03-16 12:05:16	2015-03-18 08:33:30	discharge from medical advice	interventional sclerotherapy		2015-03-17	2015-03-17			2	5454.6	limb lymphatic malformation
7723535	0930818	1day- 14 years old	2015-03-16 08:14:33	2015-03-16 14:01:52	discharge from medical advice	interventional sclerotherapy		2015-03-16				1	4339.24	Facial lymphatic malformation
7722421	0930393	1day- 14 years old	2015-03-12 09:14:18	2015-03-12 14:29:09	discharge from medical advice	interventional sclerotherapy		2015-03-12				1	4860.98	Trunk lymphatic malformation
7722101	0671061	1day- 14 years old	2015-03-11 08:53:11	2015-03-13 08:48:09	discharge from medical advice	interventional sclerotherapy	1	2015-03-12	2015-03-12			2	5558.04	cervical lymphatic malformation						mixed type				no
7721564	0670967	1day- 14 years old	2015-03-09 11:52:08	2015-03-11 08:49:59	discharge from medical advice	interventional sclerotherapy	1	2015-03-10	2015-03-10			2	6339.71	cervical lymphatic malformation						mixed type				no
7721442	0668759	1day- 14 years old	2015-03-09 09:30:43	2015-03-12 08:49:09	discharge from medical advice	interventional sclerotherapy	2	2015-03-10	2015-03-10			3	6067.53	cervical lymphatic malformation				Macrocystic type						no
7721379	0669329	1day- 14 years old	2015-03-09 08:13:39	2015-03-11 09:01:54	discharge from medical advice	interventional sclerotherapy	2	2015-03-10	2015-03-10			2	5614.71	cervical lymphatic malformation					microcystic type					no
7721249	0669334	1day- 14 years old	2015-03-08 12:08:30	2015-03-10 08:32:31	discharge from medical advice	interventional sclerotherapy		2015-03-09	2015-03-09			2	5623.01	Trunk lymphatic malformation
7720644	0929911	1day- 14 years old	2015-03-06 08:08:07	2015-03-06 15:17:41	discharge from medical advice	interventional sclerotherapy	1	2015-03-06				1	4586.61	cervical lymphatic malformation						mixed type				no
7720330	0929928	1day- 14 years old	2015-03-05 08:19:16	2015-03-05 15:21:19	discharge from medical advice	interventional sclerotherapy		2015-03-05				1	4325.68	Trunk lymphatic malformation
7719918	0670589	1day- 14 years old	2015-03-03 15:55:53	2015-03-05 14:10:31	discharge from medical advice	interventional sclerotherapy		2015-03-04	2015-03-04			2	5802.23	Trunk lymphatic malformation
7719742	0929770	1day- 14 years old	2015-03-03 09:35:23	2015-03-11 12:05:20	discharge from medical advice	expectant treatment						8	7414.83	cervical lymphatic malformation						mixed type			calcification
7719700	0929761	1day- 14 years old	2015-03-03 08:07:38	2015-03-03 12:52:40	discharge from medical advice	interventional sclerotherapy		2015-03-03				1	4878.23	limb lymphatic malformation
7719481	0670503	1day- 14 years old	2015-03-02 11:17:10	2015-03-04 08:29:23	discharge from medical advice	interventional sclerotherapy		2015-03-03	2015-03-03			2	5955.73	Facial lymphatic malformation
7718936	0663714	1day- 14 years old	2015-02-28 09:39:28	2015-03-04 08:36:19	discharge from medical advice	interventional sclerotherapy		2015-03-03	2015-03-03			4	6101.93	Facial lymphatic malformation
7718564	0929493	1day- 14 years old	2015-02-27 08:04:25	2015-02-27 15:03:26	discharge from medical advice	interventional sclerotherapy		2015-02-27				1	4413.31	limb lymphatic malformation
7718204	0929445	1day- 14 years old	2015-02-26 09:19:09	2015-03-01 11:08:13	discharge from medical advice	expectant treatment						3	6354.08	Abdominal lymphatic malformation
7716759	0670067	1day- 14 years old	2015-02-17 17:36:17	2015-03-03 09:16:43	discharge from medical advice	expectant treatment						14	20424.2	Abdominal lymphatic malformation
7715473	0669075	1day- 14 years old	2015-02-12 09:40:19	2015-02-14 08:45:51	discharge from medical advice	interventional sclerotherapy		2015-02-13	2015-02-13			2	5558.67	limb lymphatic malformation
7715459	0638972	1day- 14 years old	2015-02-12 09:31:25	2015-02-14 08:43:45	discharge from medical advice	interventional sclerotherapy		2015-02-13	2015-02-13			2	5772.84	Facial lymphatic malformation
7715457	0928744	1day- 14 years old	2015-02-12 09:30:25	2015-02-18 09:30:34	discharge from medical advice	Surgery		2015-02-12	2015-02-12			6	21073.7	Abdominal lymphatic malformation
7715417	0923977	1day- 14 years old	2015-02-12 07:55:04	2015-02-12 15:20:04	discharge from medical advice	interventional sclerotherapy		2015-02-12				1	4959.12	Facial lymphatic malformation
7715298	0926564	1day- 14 years old	2015-02-11 14:25:22	2015-02-13 09:29:36	discharge from medical advice	interventional sclerotherapy		2015-02-12				2	1383.85	Facial lymphatic malformation
7715132	0669869	1day- 14 years old	2015-02-11 08:26:26	2015-02-13 09:41:32	discharge from medical advice	interventional sclerotherapy		2015-02-12	2015-02-12			2	5458.13	Trunk lymphatic malformation
7715128	0926725	1day- 14 years old	2015-02-11 08:17:38	2015-02-13 08:52:56	discharge from medical advice	interventional sclerotherapy		2015-02-12	2015-02-12			2	4715.31	Trunk lymphatic malformation
7715127	0925725	1day- 14 years old	2015-02-11 08:16:14	2015-02-11 14:18:31	discharge from medical advice	interventional sclerotherapy		2015-02-11				1	4382.97	Trunk lymphatic malformation
7715123	0668361	1day- 14 years old	2015-02-11 08:09:33	2015-02-11 14:25:11	discharge from medical advice	interventional sclerotherapy	1	2015-02-11				1	4749.31	cervical lymphatic malformation						mixed type				no
7714420	0669763	1day- 14 years old	2015-02-09 09:31:46	2015-02-11 09:01:58	discharge from medical advice	interventional sclerotherapy		2015-02-10	2015-02-10			2	6754.98	more parts of lymphatic malformation
7714388	0669760	1day- 14 years old	2015-02-09 08:58:31	2015-02-12 09:29:08	discharge from medical advice	Surgery		2015-02-09				3	8352.42		Abdominal lymphatic malformation
7713623	0928302	1day- 14 years old	2015-02-06 09:53:10	2015-02-07 08:26:04	discharge from medical advice	interventional sclerotherapy		2015-02-06				1	4822	Trunk lymphatic malformation
7713586	0666511	1day- 14 years old	2015-02-06 08:57:56	2015-02-07 08:49:02	discharge from medical advice	interventional sclerotherapy		2015-02-06	2015-02-06			1	5454.43	limb lymphatic malformation
7713084	0669524	1day- 14 years old	2015-02-04 16:00:12	2015-02-06 10:04:36	discharge from medical advice	Surgery		2015-02-05	2015-02-05			2	10101.1		limb lymphatic malformation
7713052	0925078	1day- 14 years old	2015-02-04 15:04:07	2015-02-06 09:19:17	discharge from medical advice	interventional sclerotherapy	1	2015-02-05	2015-02-05			2	5375.4	cervical lymphatic malformation						mixed type				no
7713034	0628006	1day- 14 years old	2015-02-04 14:06:02	2015-02-06 09:15:45	discharge from medical advice	interventional sclerotherapy		2015-02-05	2015-02-05			2	5363.1	limb lymphatic malformation
7712971	0669506	1day- 14 years old	2015-02-04 11:10:45	2015-02-05 09:21:42	discharge from medical advice	interventional sclerotherapy	1	2015-02-04	2015-02-04			1	4724.25	cervical lymphatic malformation				Macrocystic type						no
7712856	0667361	1day- 14 years old	2015-02-04 08:38:06	2015-02-06 09:02:42	discharge from medical advice	interventional sclerotherapy		2015-02-05	2015-02-05			2	5324.55	Trunk lymphatic malformation
7712850	0926272	1day- 14 years old	2015-02-04 08:30:37	2015-02-06 09:25:10	discharge from medical advice	interventional sclerotherapy	1	2015-02-05	2015-02-05			2	4571.59	cervical lymphatic malformation						mixed type				no
7712676	0926728	1day- 14 years old	2015-02-03 14:03:42	2015-02-04 15:21:18	discharge from medical advice	interventional sclerotherapy	1	2015-02-04	2015-02-04			1	4913.02	cervical lymphatic malformation				Macrocystic type						no
7712530	0666755	1day- 14 years old	2015-02-03 09:08:35	2015-02-12 09:01:32	discharge from medical advice	interventional sclerotherapy	1	2015-02-04	2015-02-04	注射或输注硬化性药物	2015-02-11	9	19416.3	cervical lymphatic malformation				Macrocystic type			Haemorrhage
7712497	0928020	1day- 14 years old	2015-02-03 08:15:59	2015-02-03 15:27:50	discharge from medical advice	interventional sclerotherapy		2015-02-03				1	4719.13	Facial lymphatic malformation
7712308	0669419	1day- 14 years old	2015-02-02 13:31:18	2015-02-05 09:12:32	discharge from medical advice	interventional sclerotherapy	1	2015-02-04	2015-02-04			3	5517.31	cervical lymphatic malformation				Macrocystic type						no
7710786	0667423	1day- 14 years old	2015-01-29 08:05:51	2015-01-29 14:42:04	discharge from medical advice	interventional sclerotherapy		2015-01-29				1	4385.43	limb lymphatic malformation
7710507	0669084	1day- 14 years old	2015-01-28 10:16:01	2015-01-30 11:29:22	discharge from medical advice	interventional sclerotherapy		2015-01-29	2015-01-29			2	5942.56	Trunk lymphatic malformation
7710429	0667959	1day- 14 years old	2015-01-28 08:30:27	2015-01-29 09:01:18	discharge from medical advice	interventional sclerotherapy	1	2015-01-28	2015-01-28			1	2764.16	cervical lymphatic malformation						mixed type				no
7710422	0927362	1day- 14 years old	2015-01-28 08:19:56	2015-01-28 13:55:18	discharge from medical advice	interventional sclerotherapy		2015-01-28				1	4683.3	Trunk lymphatic malformation
7710221	0667835	1day- 14 years old	2015-01-27 12:28:18	2015-01-29 09:02:54	discharge from medical advice	interventional sclerotherapy		2015-01-28	2015-01-28			2	4719.83	limb lymphatic malformation
7710095	0927282	1day- 14 years old	2015-01-27 09:29:37	2015-02-04 08:52:02	discharge from medical advice	Surgery		2015-01-28	2015-01-28			8	30038.7	Abdominal lymphatic malformation
7709770	0599579	1day- 14 years old	2015-01-26 11:15:49	2015-01-28 08:31:08	discharge from medical advice	interventional sclerotherapy	2	2015-01-27	2015-01-27			2	5629.44	cervical lymphatic malformation						mixed type				no
7709399	0927101	1day- 14 years old	2015-01-25 09:05:32	2015-01-25 17:40:50	discharge from medical advice	expectant treatment						1	944.34	Trunk lymphatic malformation
7709375	0927093	1day- 14 years old	2015-01-25 07:54:43	2015-01-31 09:12:30	discharge from medical advice	Surgery		2015-01-26				6	12212.8	cervical lymphatic malformation				Macrocystic type						no
7708561	0668756	1day- 14 years old	2015-01-22 11:27:23	2015-01-24 08:49:23	discharge from medical advice	interventional sclerotherapy		2015-01-23	2015-01-23			2	5468.96	limb lymphatic malformation
7708536	0926839	1day- 14 years old	2015-01-22 10:49:06	2015-01-31 08:44:39	discharge from medical advice	expectant treatment						9	15629.4		Trunk lymphatic malformation
7708491	0668735	1day- 14 years old	2015-01-22 09:50:13	2015-01-24 12:10:19	discharge from medical advice	interventional sclerotherapy		2015-01-23	2015-01-23			2	5912.3	Trunk lymphatic malformation
7708116	0913434	1day- 14 years old	2015-01-21 09:53:56	2015-01-22 14:31:55	discharge from medical advice	interventional sclerotherapy		2015-01-22	2015-01-22			1	5072.62	more parts of lymphatic malformation
7708067	0911845	1day- 14 years old	2015-01-21 08:44:28	2015-01-21 14:17:17	discharge from medical advice	interventional sclerotherapy	1	2015-01-21				1	4852.59	cervical lymphatic malformation	Trunk lymphatic malformation					mixed type				no
7707919	0668644	1day- 14 years old	2015-01-20 16:06:43	2015-01-23 08:51:40	discharge from medical advice	interventional sclerotherapy		2015-01-21	2015-01-21			3	6022.41	Abdominal lymphatic malformation
7707854	0855920	1day- 14 years old	2015-01-20 12:27:58	2015-01-23 09:16:59	discharge from medical advice	Surgery		2015-01-21				3	8059.54	limb lymphatic malformation
7707092	0926495	1day- 14 years old	2015-01-18 10:44:23	2015-01-27 09:32:06	discharge from medical advice	Surgery		2015-01-20	2015-01-20			9	15086.4	Facial lymphatic malformation
7707030	0926418	1day- 14 years old	2015-01-18 08:26:47	2015-01-29 09:30:11	discharge from medical advice	Surgery		2015-01-19				11	15187.3	reproductive organ lymphatic malformation
7706477	0666397	1day- 14 years old	2015-01-16 08:24:07	2015-01-17 09:46:26	discharge from medical advice	interventional sclerotherapy	1	2015-01-16	2015-01-16			1	4828.58	cervical lymphatic malformation				Macrocystic type			Haemorrhage	and Infection
7706191	0649105	1day- 14 years old	2015-01-15 10:26:37	2015-01-18 11:39:34	discharge from medical advice	interventional sclerotherapy		2015-01-16	2015-01-16			3	5613.6	more parts of lymphatic malformation
7706100	0926270	1day- 14 years old	2015-01-15 08:03:30	2015-01-15 14:56:26	discharge from medical advice	interventional sclerotherapy		2015-01-15				1	4997.33	limb lymphatic malformation
7705899	0914611	1day- 14 years old	2015-01-14 13:08:23	2015-01-15 15:57:25	discharge from medical advice	interventional sclerotherapy		2015-01-15	2015-01-15			1	5437.02	limb lymphatic malformation
7705749	0665167	1day- 14 years old	2015-01-14 09:08:52	2015-01-14 14:47:41	discharge from medical advice	interventional sclerotherapy		2015-01-14				1	5009.25	Trunk lymphatic malformation
7705714	0666820	1day- 14 years old	2015-01-14 07:54:08	2015-01-16 09:20:17	discharge from medical advice	interventional sclerotherapy	1	2015-01-15	2015-01-15			2	4721.5	cervical lymphatic malformation						mixed type				no
7705710	0668276	1day- 14 years old	2015-01-14 07:34:00	2015-03-21 08:22:49	discharge from medical advice	Surgery		2015-01-19				66	162327	more parts of lymphatic malformation
7705565	0667124	1day- 14 years old	2015-01-14	2015-01-14 14:47:47	discharge from medical advice	interventional sclerotherapy		2015-01-14				1	4793.47	Trunk lymphatic malformation
7705474	0668234	1day- 14 years old	2015-01-13 10:43:00	2015-01-16 09:42:42	discharge from medical advice	interventional sclerotherapy		2015-01-14	2015-01-14			3	5851.24	Facial lymphatic malformation
7705380	0920969	1day- 14 years old	2015-01-13 08:34:57	2015-01-15 08:45:28	discharge from medical advice	interventional sclerotherapy		2015-01-14	2015-01-14			2	4447.69	more parts of lymphatic malformation
7705101	0834598	1day- 14 years old	2015-01-12 10:36:29	2015-01-12 14:58:34	discharge from medical advice	interventional sclerotherapy		2015-01-12				1	5213.08	Trunk lymphatic malformation
7705082	0925925	1day- 14 years old	2015-01-12 10:10:55	2015-01-20 09:18:20	discharge from medical advice	Surgery		2015-01-14	2015-01-14	小肠吻合术	2015-01-14	8	20776.1	Abdominal lymphatic malformation
7704994	0664329	1day- 14 years old	2015-01-12 08:07:23	2015-01-12 14:58:39	discharge from medical advice	interventional sclerotherapy		2015-01-12				1	5149.57	Facial lymphatic malformation
7703846	0667971	1day- 14 years old	2015-01-08 09:08:45	2015-01-10 08:36:20	discharge from medical advice	interventional sclerotherapy		2015-01-09	2015-01-09			2	4850.58	limb lymphatic malformation	出血
7703821	0663550	1day- 14 years old	2015-01-08 08:44:38	2015-01-08 15:28:57	discharge from medical advice	interventional sclerotherapy	1	2015-01-08	2015-01-08			1	4879.73	cervical lymphatic malformation				Macrocystic type						no
7703820	0925647	1day- 14 years old	2015-01-08 08:43:26	2015-01-08 14:26:38	discharge from medical advice	interventional sclerotherapy		2015-01-08				1	4387.81	limb lymphatic malformation
7703211	0925513	1day- 14 years old	2015-01-06 11:30:00	2015-01-21 10:45:44	discharge from medical advice	First drainage, then interventional sclerotherapy	1	2015-01-07	2015-01-07	血管瘤硬化剂注射	2015-01-07	15	38930.5	cervical lymphatic malformation						mixed type		Infection
7703092	0925483	1day- 14 years old	2015-01-06 09:01:55	2015-01-14 08:46:16	discharge from medical advice	Surgery		2015-01-09	2015-01-09	腹腔镜下小肠部分切除术	2015-01-09	8	19945.7	Abdominal lymphatic malformation
7702786	0665909	1day- 14 years old	2015-01-05 10:30:32	2015-01-07 08:32:30	discharge from medical advice	interventional sclerotherapy	1	2015-01-06	2015-01-06			2	5325.43	cervical lymphatic malformation						mixed type				no
7702706	0925404	1day- 14 years old	2015-01-05 08:50:19	2015-01-05 15:18:22	discharge from medical advice	interventional sclerotherapy		2015-01-05				1	5135.19	Facial lymphatic malformation
7702445	0666125	1day- 14 years old	2015-01-04 11:23:06	2015-01-06 08:50:21	discharge from medical advice	interventional sclerotherapy		2015-01-05	2015-01-05			2	4667.04	Trunk lymphatic malformation
7702399	0925316	1day- 14 years old	2015-01-04 10:24:44	2015-01-19 09:35:13	discharge from medical advice	Surgery		2015-01-06	2015-01-06	血管瘤硬化剂注射	2015-01-06	15	27802.4	more parts of lymphatic malformation						mixed type				no
7701069	0922182	1day- 14 years old	2014-12-30 13:01:17	2015-01-01 09:03:19	discharge from medical advice	interventional sclerotherapy		2014-12-31	2014-12-31			2	5466.72	Trunk lymphatic malformation
7700953	0667474	1day- 14 years old	2014-12-30 09:18:55	2015-01-01 10:05:48	discharge from medical advice	Surgery		2014-12-30	2014-12-30			2	7011.91		limb lymphatic malformation
7700289	0667377	1day- 14 years old	2014-12-28 11:36:44	2014-12-31 08:55:20	discharge from medical advice	interventional sclerotherapy	1	2014-12-29	2014-12-29			3	5797.37	cervical lymphatic malformation				Macrocystic type			Haemorrhage
7699765	0924749	1day- 14 years old	2014-12-26 15:00:46	2015-01-03 09:34:17	discharge from medical advice	interventional sclerotherapy		2014-12-30				8	15220.9	Facial lymphatic malformation	cervical lymphatic malformation
7699244	0596602	1day- 14 years old	2014-12-25 08:21:55	2014-12-25 15:57:58	discharge from medical advice	interventional sclerotherapy		2014-12-25				1	4403	more parts of lymphatic malformation	Facial lymphatic malformation
7698872	0924467	1day- 14 years old	2014-12-24 08:13:51	2014-12-24 14:05:16	discharge from medical advice	interventional sclerotherapy		2014-12-24				1	4960.47	limb lymphatic malformation
7698528	0667117	1day- 14 years old	2014-12-23 09:26:46	2014-12-25 08:38:16	discharge from medical advice	interventional sclerotherapy		2014-12-24	2014-12-24			2	5611.96	Facial lymphatic malformation
7697869	0657138	1day- 14 years old	2014-12-21 08:44:50	2014-12-23 09:30:49	discharge from medical advice	interventional sclerotherapy		2014-12-22	2014-12-22			2	5757.77	Trunk lymphatic malformation
7697139	0666894	1day- 14 years old	2014-12-18 15:35:04	2015-01-14 09:30:59	discharge from medical advice	Surgery		2014-12-22				27	77816.4	chest cavity lymphatic malformation
7696675	0920817	1day- 14 years old	2014-12-17 10:28:40	2014-12-20 09:04:14	discharge from medical advice	interventional sclerotherapy		2014-12-18	2014-12-18			3	6265.99	limb lymphatic malformation
7696656	0664458	1day- 14 years old	2014-12-17 09:59:04	2014-12-18 14:25:33	discharge from medical advice	interventional sclerotherapy		2014-12-18				1	4811.86	Facial lymphatic malformation
7696272	0663182	1day- 14 years old	2014-12-16 09:51:40	2014-12-18 09:33:02	discharge from medical advice	interventional sclerotherapy		2014-12-17	2014-12-17			2	5608.15	Trunk lymphatic malformation
7695945	0923692	1day- 14 years old	2014-12-15 11:08:15	2014-12-15 16:15:38	discharge from medical advice	interventional sclerotherapy	2	2014-12-15				1	4421.11	cervical lymphatic malformation	Trunk lymphatic malformation			Macrocystic type						no
7695913	0923689	1day- 14 years old	2014-12-15 10:19:37	2014-12-17 09:39:25	discharge from medical advice	interventional sclerotherapy		2014-12-15				2	4066.42	Facial lymphatic malformation
7695851	0909217	1day- 14 years old	2014-12-15 09:09:21	2014-12-17 08:42:11	discharge from medical advice	interventional sclerotherapy		2014-12-16	2014-12-16			2	6720.87	Abdominal lymphatic malformation
7695640	0903231	1day- 14 years old	2014-12-14 14:42:51	2014-12-29 09:28:06	discharge from medical advice	interventional sclerotherapy		2014-12-18	2014-12-18	腰椎穿刺术	2014-12-25	15	6266.23		more parts of lymphatic malformation
7695520	0920725	1day- 14 years old	2014-12-14 09:08:00	2014-12-16 08:33:57	discharge from medical advice	interventional sclerotherapy		2014-12-15	2014-12-15			2	5543.75	Trunk lymphatic malformation
7694696	0666473	1day- 14 years old	2014-12-11 11:28:26	2014-12-12 15:11:41	discharge from medical advice	interventional sclerotherapy		2014-12-12	2014-12-12			1	5376.87	limb lymphatic malformation	出血
7694577	0920814	1day- 14 years old	2014-12-11 08:32:39	2014-12-11 15:19:42	discharge from medical advice	interventional sclerotherapy		2014-12-11				1	4600.31	limb lymphatic malformation
7694561	0665182	1day- 14 years old	2014-12-11 08:10:57	2014-12-11 15:18:41	discharge from medical advice	interventional sclerotherapy	2	2014-12-11				1	4560.06	cervical lymphatic malformation						Mixed type				no
7694290	0664656	1day- 14 years old	2014-12-10 10:32:49	2014-12-12 08:50:38	discharge from medical advice	interventional sclerotherapy		2014-12-11	2014-12-11			2	4897.66	Trunk lymphatic malformation
7694281	0663518	1day- 14 years old	2014-12-10 10:19:27	2014-12-11 14:42:05	discharge from medical advice	interventional sclerotherapy		2014-12-11	2014-12-11			1	5400.69	Trunk lymphatic malformation
7694183	0665123	1day- 14 years old	2014-12-10 07:57:10	2014-12-10 15:04:40	discharge from medical advice	interventional sclerotherapy		2014-12-10				1	4535.12	more parts of lymphatic malformation
7693613	0664773	1day- 14 years old	2014-12-08 11:04:06	2014-12-10 09:21:09	discharge from medical advice	interventional sclerotherapy		2014-12-09	2014-12-09			2	5940.51	limb lymphatic malformation
7693588	0655416	1day- 14 years old	2014-12-08 10:33:03	2014-12-10 09:20:08	discharge from medical advice	interventional sclerotherapy		2014-12-09	2014-12-09			2	5572.67	Trunk lymphatic malformation
7693360	0666250	1day- 14 years old	2014-12-07 16:04:49	2014-12-12 09:36:24	discharge from medical advice	Surgery		2014-12-09	2014-12-09			5	7397.48	鞘膜积液	Trunk lymphatic malformation
7693271	0666225	1day- 14 years old	2014-12-07 10:41:23	2014-12-09 09:05:06	discharge from medical advice	interventional sclerotherapy		2014-12-08	2014-12-08			2	6283.09	Facial lymphatic malformation
7692445	0641400	1day- 14 years old	2014-12-04 10:52:57	2014-12-09 09:06:00	discharge from medical advice	interventional sclerotherapy	1	2014-12-08	2014-12-08			5	5959.17	cervical lymphatic malformation				Macrocystic type
7692333	0646472	1day- 14 years old	2014-12-04 08:12:19	2014-12-04 13:46:25	discharge from medical advice	interventional sclerotherapy	1	2014-12-04				1	4799.39	cervical lymphatic malformation						mixed type				no
7692074	0664448	1day- 14 years old	2014-12-03 10:21:43	2014-12-05 08:42:35	discharge from medical advice	interventional sclerotherapy	1	2014-12-04	2014-12-04			2	5013.17	cervical lymphatic malformation						mixed type	Haemorrhage
7691687	0661154	1day- 14 years old	2014-12-02 08:52:56	2014-12-04 09:26:40	discharge from medical advice	interventional sclerotherapy	2	2014-12-03				2	5721.81	cervical lymphatic malformation						mixed type				no
7691347	0642351	1day- 14 years old	2014-12-01 10:04:35	2014-12-03 09:15:32	discharge from medical advice	interventional sclerotherapy	4	2014-12-02	2014-12-02			2	5604.26	cervical lymphatic malformation						mixed type				no
7690106	0922167	1day- 14 years old	2014-11-27 08:07:40	2014-11-27 15:21:22	discharge from medical advice	interventional sclerotherapy	1	2014-11-27				1	4345.75	cervical lymphatic malformation				Macrocystic type			Haemorrhage
7689196	0665533	1day- 14 years old	2014-11-24 14:27:02	2014-11-27 08:59:47	discharge from medical advice	Surgery		2014-11-25				3	5994.16		limb lymphatic malformation
7689040	0663450	1day- 14 years old	2014-11-24 09:54:19	2014-11-26 10:41:49	discharge from medical advice	interventional sclerotherapy		2014-11-25	2014-11-25			2	5729.94	Trunk lymphatic malformation
7688193	0654932	1day- 14 years old	2014-11-21 10:36:46	2014-11-25 10:12:51	discharge from medical advice	interventional sclerotherapy	3	2014-11-24	2014-11-24			4	5646.29	cervical lymphatic malformation				Macrocystic type			Haemorrhage
7688119	0920190	1day- 14 years old	2014-11-21 08:35:46	2014-11-22 08:55:01	discharge from medical advice	interventional sclerotherapy	1	2014-11-21	2014-11-21			1	2474.21	cervical lymphatic malformation						mixed type
7687906	0665299	1day- 14 years old	2014-11-20 13:41:42	2014-11-23 08:26:02	discharge from medical advice	interventional sclerotherapy	1	2014-11-21	2014-11-21			3	5910.08	cervical lymphatic malformation				Macrocystic type
7687731	0921510	1day- 14 years old	2014-11-20 08:12:38	2014-11-21 08:34:54	discharge from medical advice	interventional sclerotherapy		2014-11-20				1	4687.71	Facial lymphatic malformation
7687728	0913676	1day- 14 years old	2014-11-20 08:09:38	2014-11-20 15:15:59	discharge from medical advice	interventional sclerotherapy		2014-11-20				1	4893.05	limb lymphatic malformation
7687714	0918189	1day- 14 years old	2014-11-20 07:59:38	2014-11-20 15:16:06	discharge from medical advice	interventional sclerotherapy		2014-11-20				1	4940.93	Trunk lymphatic malformation
7687479	0623907	1day- 14 years old	2014-11-19 11:41:31	2014-11-23 08:54:22	discharge from medical advice	Surgery		2014-11-20				4	6567.52	limb lymphatic malformation
7687384	0919514	1day- 14 years old	2014-11-19 09:25:54	2014-11-21 08:52:16	discharge from medical advice	interventional sclerotherapy		2014-11-20	2014-11-20			2	5520.18	more parts of lymphatic malformation
7687348	0918042	1day- 14 years old	2014-11-19 08:56:45	2014-11-19 15:48:43	discharge from medical advice	interventional sclerotherapy		2014-11-19				1	4454.57	Trunk lymphatic malformation
7687031	0654915	1day- 14 years old	2014-11-18 09:50:14	2014-11-20 08:50:26	discharge from medical advice	interventional sclerotherapy		2014-11-19	2014-11-19			2	5848.06	limb lymphatic malformation
7686585	0657407	1day- 14 years old	2014-11-17 09:12:48	2014-11-20 08:58:00	discharge from medical advice	interventional sclerotherapy		2014-11-18	2014-11-18			3	5632.44	limb lymphatic malformation
7686537	0917599	1day- 14 years old	2014-11-17 08:14:14	2014-11-17 15:30:32	discharge from medical advice	interventional sclerotherapy		2014-11-17				1	4349.75	Trunk lymphatic malformation
7686528	0658725	1day- 14 years old	2014-11-17 08:01:28	2014-11-17 15:30:27	discharge from medical advice	interventional sclerotherapy		2014-11-17				1	4349.66	Trunk lymphatic malformation
7685493	0917800	1day- 14 years old	2014-11-13 12:28:07	2014-11-15 09:01:51	discharge from medical advice	interventional sclerotherapy		2014-11-14	2014-11-14			2	5507.92	Facial lymphatic malformation
7685403	0918062	1day- 14 years old	2014-11-13 09:52:01	2014-11-15 09:05:00	discharge from medical advice	interventional sclerotherapy		2014-11-14	2014-11-14			2	5324.16	Facial lymphatic malformation
7685383	0644247	1day- 14 years old	2014-11-13 09:20:26	2014-11-14 09:01:13	discharge from medical advice	interventional sclerotherapy		2014-11-13	2014-11-13			1	4685.44	Trunk lymphatic malformation
7685380	0664888	1day- 14 years old	2014-11-13 09:12:55	2014-11-15 08:56:20	discharge from medical advice	interventional sclerotherapy		2014-11-14				2	5360.52	Facial lymphatic malformation
7685349	0663082	1day- 14 years old	2014-11-13 08:16:00	2014-11-13 13:56:57	discharge from medical advice	interventional sclerotherapy		2014-11-13				1	5235.21	limb lymphatic malformation
7685027	0663184	1day- 14 years old	2014-11-12 09:30:10	2014-11-14 08:58:16	discharge from medical advice	interventional sclerotherapy		2014-11-13	2014-11-13			2	4795.07	Trunk lymphatic malformation
7685018	0618992	1day- 14 years old	2014-11-12 09:08:11	2014-11-14 08:59:30	discharge from medical advice	interventional sclerotherapy		2014-11-13	2014-11-13			2	5567	limb lymphatic malformation
7684786	0916015	1day- 14 years old	2014-11-11 12:45:04	2014-11-13 09:43:32	discharge from medical advice	interventional sclerotherapy		2014-11-12	2014-11-12			2	4912.51	limb lymphatic malformation
7684688	0918667	1day- 14 years old	2014-11-11 09:44:57	2014-11-13 08:59:24	discharge from medical advice	interventional sclerotherapy	2	2014-11-12	2014-11-12			2	4890.71	cervical lymphatic malformation						mixed type
7684675	0662097	1day- 14 years old	2014-11-11 09:26:27	2014-11-13 08:59:40	discharge from medical advice	interventional sclerotherapy		2014-11-12	2014-11-12			2	5357.92	Facial lymphatic malformation
7684404	0911259	1day- 14 years old	2014-11-10 12:09:58	2014-11-12 09:21:41	discharge from medical advice	interventional sclerotherapy		2014-11-11				2	4373.19		reproductive organ lymphatic malformation		Trunk lymphatic malformation
7684322	0664707	1day- 14 years old	2014-11-10 10:26:51	2014-11-11 10:44:10	discharge from medical advice	expectant treatment						1	836.29	Trunk lymphatic malformation
7683319	0920354	1day- 14 years old	2014-11-10	2014-11-10 13:27:10	discharge from medical advice	interventional sclerotherapy		2014-11-10				1	5127.62	Trunk lymphatic malformation
7683462	0664563	1day- 14 years old	2014-11-07 14:28:29	2014-11-12 09:22:09	discharge from medical advice	Surgery		2014-11-10	2014-11-10			5	6306.87		reproductive organ lymphatic malformation
7683391	0662060	1day- 14 years old	2014-11-07 10:37:28	2014-11-08 09:23:27	discharge from medical advice	interventional sclerotherapy	2	2014-11-07	2014-11-07			1	4568.53	cervical lymphatic malformation				Macrocystic type			Haemorrhage	and Infection
7683311	0917649	1day- 14 years old	2014-11-07 07:57:12	2014-11-08 09:23:57	discharge from medical advice	interventional sclerotherapy	1	2014-11-07	2014-11-07			1	4563.72	cervical lymphatic malformation						mixed type				no
7683119	0916502	1day- 14 years old	2014-11-06 11:43:14	2014-11-08 09:24:17	discharge from medical advice	interventional sclerotherapy		2014-11-07	2014-11-07			2	5621.81	limb lymphatic malformation
7683074	0663229	1day- 14 years old	2014-11-06 10:26:03	2014-11-08 09:24:24	discharge from medical advice	interventional sclerotherapy	1	2014-11-07	2014-11-07			2	4669.25	cervical lymphatic malformation						mixed type			Calcification
7682950	0664489	1day- 14 years old	2014-11-05 23:10:44	2014-11-17 09:48:54	discharge from medical advice	Surgery		2014-11-10				12	30659.6	more parts of lymphatic malformation
7682660	0664441	1day- 14 years old	2014-11-05 08:48:21	2014-11-06 08:29:16	discharge from medical advice	interventional sclerotherapy		2014-11-05	2014-11-05			1	4477.32	Trunk lymphatic malformation
7682449	0920147	1day- 14 years old	2014-11-04 13:15:34	2014-11-25 11:51:42	discharge from medical advice	First drainage, then interventional sclerotherapy	1	2014-11-04	2014-11-10	皮肤和皮下组织切开引流术	2014-11-10	21	33501.6	cervical lymphatic malformation				Macrocystic type						no
7682374	0664398	1day- 14 years old	2014-11-04 10:42:26	2014-11-06 08:46:08	discharge from medical advice	interventional sclerotherapy		2014-11-05	2014-11-05			2	5206.23	Facial lymphatic malformation
7682302	0630474	1day- 14 years old	2014-11-04 09:22:03	2014-11-06 08:29:26	discharge from medical advice	interventional sclerotherapy		2014-11-05	2014-11-05			2	5352.71	limb lymphatic malformation
7681900	0658454	1day- 14 years old	2014-11-03 10:13:43	2014-11-05 09:35:46	discharge from medical advice	interventional sclerotherapy		2014-11-04	2014-11-04			2	5717.86	Facial lymphatic malformation
7681596	0662773	1day- 14 years old	2014-11-02 10:59:48	2014-11-04 08:58:39	discharge from medical advice	interventional sclerotherapy	2	2014-11-03	2014-11-03			2	4182.31	cervical lymphatic malformation						mixed type				no
7681550	0664259	1day- 14 years old	2014-11-02 09:25:13	2014-11-06 08:49:00	discharge from medical advice	Surgery		2014-11-04				4	4413.27	more parts of lymphatic malformation
7679803	0630127	1day- 14 years old	2014-10-31	2014-10-31 16:10:44	discharge from medical advice	interventional sclerotherapy		2014-10-31				1	4822.27	Facial lymphatic malformation
7680620	0664081	1day- 14 years old	2014-10-30 10:33:54	2014-11-01 08:26:18	discharge from medical advice	interventional sclerotherapy		2014-10-31	2014-10-31			2	5555.19	Facial lymphatic malformation
7680591	0652304	1day- 14 years old	2014-10-30 09:47:43	2014-11-01 08:36:56	discharge from medical advice	interventional sclerotherapy	6	2014-10-31	2014-10-31			2	5506.68	cervical lymphatic malformation				Macrocystic type						no
7680590	0919717	1day- 14 years old	2014-10-30 09:45:28	2014-11-03 09:04:16	discharge from medical advice	Surgery		2014-10-31				4	8149.13	Facial lymphatic malformation
7680556	0909219	1day- 14 years old	2014-10-30 08:48:44	2014-10-30 15:39:42	discharge from medical advice	interventional sclerotherapy		2014-10-30				1	5093.54	more parts of lymphatic malformation
7680544	0604620	1day- 14 years old	2014-10-30 08:29:11	2014-10-30 15:39:08	discharge from medical advice	interventional sclerotherapy		2014-10-30				1	5295.07	Trunk lymphatic malformation
7680531	0919700	1day- 14 years old	2014-10-30 08:00:11	2014-10-30 15:36:27	discharge from medical advice	interventional sclerotherapy	1	2014-10-30				1	4878.77	cervical lymphatic malformation				Macrocystic type			Haemorrhage
7679987	0662040	1 day- 14 years old	2014-10-28 14:43:13	2014-10-30 08:54:25	discharge from medical advice	interventional sclerotherapy		2014-10-29	2014-10-29			2	5109.44	Facial lymphatic malformation
7679513	0662383	1 day- 14 years old	2014-10-27 10:17:45	2014-10-29 08:55:14	discharge from medical advice	interventional sclerotherapy	2	2014-10-28	2014-10-28			2	4944.7	cervical lymphatic malformation						mixed type	Haemorrhage
7679411	0908699	1 day- 14 years old	2014-10-27 08:06:35	2014-10-27 14:30:30	discharge from medical advice	interventional sclerotherapy		2014-10-27				1	2270	limb lymphatic malformation
7679168	0915425	1 day- 14 years old	2014-10-26 10:03:24	2014-10-28 08:52:08	discharge from medical advice	interventional sclerotherapy		2014-10-27	2014-10-27			2	5366.27	limb lymphatic malformation
7678644	0663775	1 day- 14 years old	2014-10-24 12:16:01	2014-11-16 09:21:25	discharge from medical advice	Surgery		2014-11-10				23	16443.4	more parts of lymphatic malformation
7678631	0919126	1 day- 14 years old	2014-10-24 11:47:00	2014-10-29 09:20:05	discharge from medical advice	expectant treatment						5	5597.38	Trunk lymphatic malformation
7678275	0874364	1 day- 14 years old	2014-10-23 11:03:50	2014-11-03 09:31:39	discharge from medical advice	Surgery		2014-10-27				11	22513	Abdominal lymphatic malformation
7678173	0660874	1 day- 14 years old	2014-10-23 08:45:55	2014-10-23 15:24:33	discharge from medical advice	interventional sclerotherapy	3	2014-10-23				1	4067.92	cervical lymphatic malformation						mixed type				no
7678168	0663695	1 day- 14 years old	2014-10-23 08:39:52	2014-10-25 09:04:10	discharge from medical advice	interventional sclerotherapy		2014-10-24	2014-10-24			2	5500.72	limb lymphatic malformation
7677379	0663564	1 day- 14 years old	2014-10-21 08:23:29	2014-10-25 09:04:03	discharge from medical advice	interventional sclerotherapy		2014-10-22	2014-10-22			4	6356.84	limb lymphatic malformation
7677046	0663517	1 day- 14 years old	2014-10-20 09:46:02	2014-10-21 11:49:29	discharge from medical advice	expectant treatment						1	821.47	limb lymphatic malformation
7677015	0660281	1 day- 14 years old	2014-10-20 09:08:50	2014-10-22 09:03:42	discharge from medical advice	interventional sclerotherapy		2014-10-21	2014-10-21			2	5066.16	limb lymphatic malformation
7676025	0656218	1 day- 14 years old	2014-10-17 08:08:33	2014-10-18 08:14:42	discharge from medical advice	interventional sclerotherapy	3	2014-10-17				1	4336.45	cervical lymphatic malformation				Macrocystic type						no
7675664	0918339	1 day- 14 years old	2014-10-16 08:15:53	2014-10-16 15:47:23	discharge from medical advice	interventional sclerotherapy		2014-10-16				1	4832.59	Trunk lymphatic malformation
7675310	0661157	1 day- 14 years old	2014-10-15 08:21:28	2014-10-18 09:07:24	discharge from medical advice	interventional sclerotherapy		2014-10-17	2014-10-17			3	5569.61	limb lymphatic malformation
7674546	0661560	1 day- 14 years old	2014-10-13 08:42:53	2014-10-15 08:54:38	discharge from medical advice	interventional sclerotherapy		2014-10-14	2014-10-14			2	4439.93	limb lymphatic malformation
7674472	0663116	1 day- 14 years old	2014-10-12 23:28:02	2014-10-28 09:55:27	discharge from medical advice	Surgery		2014-10-21				16	26873.2	Abdominal lymphatic malformation
7674401	0918013	1 day- 14 years old	2014-10-12 15:24:05	2014-10-23 15:09:01	discharge from medical advice	Surgery+interventional sclerotherapy	1		2014-10-14			11	19893.3	cervical lymphatic malformation						mixed type		Infection
7674258	0639836	1 day- 14 years old	2014-10-12 08:29:32	2014-10-21 09:14:35	discharge from medical advice	Surgery		2014-10-15				9	9462.14	cervical lymphatic malformation				Macrocystic type						no
7673596	0917798	1 day- 14 years old	2014-10-10 08:02:36	2014-10-10 16:02:39	discharge from medical advice	interventional sclerotherapy	1	2014-10-10				1	4780.49	cervical lymphatic malformation						mixed type				no
7673275	0917717	1 day- 14 years old	2014-10-09 09:00:23	2014-10-18 09:17:10	discharge from medical advice	expectant treatment						9	9120.91		cervical lymphatic malformation
7673230	0915422	1 day- 14 years old	2014-10-09 08:04:57	2014-10-14 09:20:17	discharge from medical advice	interventional sclerotherapy		2014-10-10	2014-10-10			5	6652.94	Facial lymphatic malformation
7673011	0914224	1 day- 14 years old	2014-10-08 13:10:10	2014-10-09 16:08:51	discharge from medical advice	interventional sclerotherapy		2014-10-09				1	4154.05	limb lymphatic malformation
7672895	0662831	1 day- 14 years old	2014-10-08 10:07:01	2014-10-11 09:05:57	discharge from medical advice	interventional sclerotherapy		2014-10-09	2014-10-09			3	5682.25	limb lymphatic malformation
7672831	0915733	1 day- 14 years old	2014-10-08 08:45:10	2014-10-09 15:46:44	discharge from medical advice	interventional sclerotherapy		2014-10-09	2014-10-09			1	4674.69	Facial lymphatic malformation
7672814	0656474	1 day- 14 years old	2014-10-08 08:19:00	2014-10-10 09:03:37	discharge from medical advice	interventional sclerotherapy		2014-10-09	2014-10-09			2	5238.75	Facial lymphatic malformation
7670280	0915924	1 day- 14 years old	2014-09-29 09:19:57	2014-10-01 08:28:50	discharge from medical advice	interventional sclerotherapy		2014-09-30	2014-09-30			2	4552.22	Facial lymphatic malformation
7670233	0916906	1 day- 14 years old	2014-09-29 08:06:49	2014-09-29 15:37:40	discharge from medical advice	interventional sclerotherapy		2014-09-29				1	4590.37	limb lymphatic malformation
7669948	0660046	1 day- 14 years old	2014-09-28 09:55:09	2014-09-29 14:35:00	discharge from medical advice	interventional sclerotherapy	2	2014-09-29	2014-09-29			1	4817.08	cervical lymphatic malformation				Macrocystic type						no
7669620	0623621	1 day- 14 years old	2014-09-27 09:59:03	2014-09-29 09:02:54	discharge from medical advice	interventional sclerotherapy		2014-09-28	2014-09-28			2	5271.61	Facial lymphatic malformation
7669598	0877863	1 day- 14 years old	2014-09-27 09:09:14	2014-09-28 14:39:00	discharge from medical advice	interventional sclerotherapy		2014-09-28	2014-09-28			1	5001.66	Trunk lymphatic malformation
7668821	0662192	1 day- 14 years old	2014-09-24 17:34:31	2014-09-26 09:02:02	discharge from medical advice	interventional sclerotherapy		2014-09-25	2014-09-25			2	4914.66	Facial lymphatic malformation
7668593	0904380	1 day- 14 years old	2014-09-24 09:04:12	2014-09-24 15:35:57	discharge from medical advice	interventional sclerotherapy		2014-09-24				1	4929.71	Trunk lymphatic malformation
7667829	0916037	1 day- 14 years old	2014-09-22 09:09:18	2014-09-22 15:23:08	discharge from medical advice	interventional sclerotherapy		2014-09-22				1	4171.11	Facial lymphatic malformation
7667594	0661982	1 day- 14 years old	2014-09-21 12:58:50	2014-09-24 08:43:38	discharge from medical advice	interventional sclerotherapy		2014-09-22	2014-09-22	颈总动脉造影	2014-09-22	3	8244.86	more parts of lymphatic malformation
7667567	0661981	1 day- 14 years old	2014-09-21 11:35:04	2014-09-23 14:56:06	discharge from medical advice	First angiography, then interventional sclerotherapy		2014-09-22	2014-09-22	局部注射造影*	2014-09-22	2	8301.98	more parts of lymphatic malformation
7667555	0661985	1 day- 14 years old	2014-09-21 11:10:59	2014-09-22 10:32:11	discharge from medical advice	expectant treatment						1	47	cervical lymphatic malformation
7667502	0661965	1 day- 14 years old	2014-09-21 08:59:41	2014-09-22 15:55:22	discharge from medical advice	expectant treatment						1	1111.51	Trunk lymphatic malformation
7666609	0916030	1 day- 14 years old	2014-09-18 10:54:11	2014-09-29 09:44:42	discharge from medical advice	surgery		2014-09-22	2014-09-22	小肠吻合术	2014-09-22	11	22540	Abdominal lymphatic malformation
7666597	0659982	1 day- 14 years old	2014-09-18 10:38:03	2014-09-21 09:12:05	discharge from medical advice	interventional sclerotherapy		2014-09-19	2014-09-19			3	5360.68	limb lymphatic malformation
7666171	0656136	1 day- 14 years old	2014-09-17 08:26:14	2014-09-17 15:32:52	discharge from medical advice	interventional sclerotherapy	3	2014-09-17				1	4410.08	cervical lymphatic malformation						mixed type	Haemorrhage
7666158	0658970	1 day- 14 years old	2014-09-17 07:58:41	2014-09-17 15:33:06	discharge from medical advice	interventional sclerotherapy		2014-09-17				1	4350.77	Trunk lymphatic malformation
7665417	0915751	1 day- 14 years old	2014-09-15 09:36:58	2014-09-15 15:52:02	discharge from medical advice	interventional sclerotherapy		2014-09-15				1	4113.29	Trunk lymphatic malformation
7665409	0661566	1 day- 14 years old	2014-09-15 09:30:38	2014-09-18 08:43:41	discharge from medical advice	interventional sclerotherapy		2014-09-16	2014-09-16			3	5739.81	Facial lymphatic malformation
7665399	0658910	1 day- 14 years old	2014-09-15 09:19:43	2014-09-18 08:39:27	discharge from medical advice	interventional sclerotherapy		2014-09-16	2014-09-16			3	5942.37	Facial lymphatic malformation
7665119	0659788	1 day- 14 years old	2014-09-14 10:42:32	2014-09-15 15:51:37	discharge from medical advice	interventional sclerotherapy	3	2014-09-15				1	4178.66	cervical lymphatic malformation						mixed type				no
7664446	0915533	1 day- 14 years old	2014-09-12 09:14:42	2014-09-12 16:10:46	discharge from medical advice	interventional sclerotherapy		2014-09-12				1	4146.58	Facial lymphatic malformation
7664418	0908908	1 day- 14 years old	2014-09-12 08:20:38	2014-09-12 16:11:58	discharge from medical advice	interventional sclerotherapy	2	2014-09-12				1	4141.55	cervical lymphatic malformation						mixed type				no
7664414	0915529	1 day- 14 years old	2014-09-12 08:11:44	2014-09-12 16:11:34	discharge from medical advice	interventional sclerotherapy		2014-09-12				1	4166.85	Facial lymphatic malformation
7664179	0661323	1 day- 14 years old	2014-09-11 11:07:08	2014-09-14 15:34:23	discharge from medical advice	interventional sclerotherapy		2014-09-12	2014-09-12			3	6213.79	more parts of lymphatic malformation
7664164	0657043	1 day- 14 years old	2014-09-11 10:47:40	2014-09-14 14:34:53	discharge from medical advice	interventional sclerotherapy		2014-09-12	2014-09-12			3	6035.92	Trunk lymphatic malformation
7664120	0658964	1 day- 14 years old	2014-09-11 09:36:16	2014-09-14 11:26:37	discharge from medical advice	interventional sclerotherapy		2014-09-12	2014-09-12			3	6153.3	limb lymphatic malformation
7663953	0661294	1 day- 14 years old	2014-09-10 17:00:54	2014-09-21 09:58:47	discharge from medical advice	surgery		2014-09-16				11	12968.6	more parts of lymphatic malformation
7663293	0661160	1 day- 14 years old	2014-09-09 08:54:26	2014-09-15 14:06:21	discharge from medical advice	surgery		2014-09-10				6	7262.98	cervical lymphatic malformation						mixed type				no
7663254	0915201	1 day- 14 years old	2014-09-09 08:13:56	2014-09-10 09:26:58	discharge from medical advice	interventional sclerotherapy	1	2014-09-09				1	4629.11	cervical lymphatic malformation						mixed type				no
7663022	0661112	1 day- 14 years old	2014-09-08 09:16:56	2014-09-11 08:50:45	discharge from medical advice	expectant treatment						3	2070.91	more parts of lymphatic malformation
7662034	0914883	1 day- 14 years old	2014-09-04 12:02:17	2014-09-11 10:04:33	discharge from medical advice	surgery		2014-09-05				7	11908.7	Trunk lymphatic malformation
7661892	0914773	1 day- 14 years old	2014-09-04 08:12:51	2014-09-04 14:47:18	discharge from medical advice	interventional sclerotherapy		2014-09-04				1	4103.41	more parts of lymphatic malformation
7661733	0912279	1 day- 14 years old	2014-09-03 12:51:11	2014-09-04 14:24:47	discharge from medical advice	interventional sclerotherapy		2014-09-04	2014-09-04			1	4281.83	Facial lymphatic malformation
7661607	0912352	1 day- 14 years old	2014-09-03 09:21:27	2014-09-04 08:45:21	discharge from medical advice	interventional sclerotherapy		2014-09-03	2014-09-03			1	4417.95	Trunk lymphatic malformation
7661585	0655859	1 day- 14 years old	2014-09-03 08:37:29	2014-09-03 15:45:37	discharge from medical advice	interventional sclerotherapy		2014-09-03				1	4130.7	limb lymphatic malformation
7661567	0904268	1 day- 14 years old	2014-09-03 08:05:09	2014-09-03 14:38:17	discharge from medical advice	interventional sclerotherapy		2014-09-03				1	4288.56	more parts of lymphatic malformation
7661371	0913092	1 day- 14 years old	2014-09-02 11:33:25	2014-09-04 09:30:59	discharge from medical advice	interventional sclerotherapy		2014-09-03				2	3086.18	more parts of lymphatic malformation
7661307	0654302	1 day- 14 years old	2014-09-02 09:32:25	2014-09-05 08:47:46	discharge from medical advice	interventional sclerotherapy		2014-09-03	2014-09-03			3	5745.51	limb lymphatic malformation
7661286	0914711	1 day- 14 years old	2014-09-02 09:06:18	2014-09-03 08:48:57	discharge from medical advice	interventional sclerotherapy		2014-09-02				1	4667.18	more parts of lymphatic malformation
7661262	0657314	1 day- 14 years old	2014-09-02 08:42:16	2014-09-03 16:44:05	discharge from medical advice	interventional sclerotherapy		2014-09-03	2014-09-03			1	4290.85	limb lymphatic malformation
7661035	0660772	1 day- 14 years old	2014-09-01 11:33:25	2014-09-04 08:51:45	discharge from medical advice	interventional sclerotherapy		2014-09-02	2014-09-02			3	5399.79	limb lymphatic malformation
7660902	0655717	1 day- 14 years old	2014-09-01 08:28:04	2014-09-01 14:33:16	discharge from medical advice	interventional sclerotherapy		2014-09-01				1	4133.91	limb lymphatic malformation
7659689	0660462	1 day- 14 years old	2014-08-28 10:30:06	2014-08-30 09:27:28	discharge from medical advice	interventional sclerotherapy		2014-08-29	2014-08-29			2	3026.98	more parts of lymphatic malformation
7659604	0643013	1 day- 14 years old	2014-08-28 08:39:03	2014-08-30 09:27:34	discharge from medical advice	interventional sclerotherapy		2014-08-29	2014-08-29			2	5306.21	Facial lymphatic malformation
7659591	0658269	1 day- 14 years old	2014-08-28 08:28:48	2014-08-28 14:16:29	discharge from medical advice	interventional sclerotherapy		2014-08-28				1	4460	more parts of lymphatic malformation
7659582	0881607	1 day- 14 years old	2014-08-28 08:17:06	2014-08-28 14:16:21	discharge from medical advice	interventional sclerotherapy		2014-08-28				1	4543.29	limb lymphatic malformation
7659457	0660477	1 day- 14 years old	2014-08-27 16:26:26	2014-09-01 10:00:48	discharge from medical advice	interventional sclerotherapy		2014-08-29	2014-08-29			5	5761.28	Trunk lymphatic malformation
7659406	0660470	1 day- 14 years old	2014-08-27 14:14:10	2014-08-29 09:38:07	discharge from medical advice	surgery		2014-08-28				2	6699.87	Facial lymphatic malformation
7659306	0649264	1 day- 14 years old	2014-08-27 10:20:29	2014-08-28 15:06:15	discharge from medical advice	interventional sclerotherapy		2014-08-28	2014-08-28			1	5449.94	limb lymphatic malformation
7658919	0660370	1 day- 14 years old	2014-08-26 10:53:41	2014-08-28 09:11:25	discharge from medical advice	interventional sclerotherapy	1	2014-08-27	2014-08-27			2	5038.73	cervical lymphatic malformation				Macrocystic type			Haemorrhage
7658804	0657662	1 day- 14 years old	2014-08-26 08:37:42	2014-08-27 08:41:18	discharge from medical advice	interventional sclerotherapy		2014-08-26	2014-08-26			1	4343.4	Trunk lymphatic malformation
7658516	0658502	1 day- 14 years old	2014-08-25 10:26:35	2014-08-27 08:42:44	discharge from medical advice	interventional sclerotherapy		2014-08-26	2014-08-26			2	4561.63	Facial lymphatic malformation
7658483	0640768	1 day- 14 years old	2014-08-25 09:40:31	2014-08-27 08:45:03	discharge from medical advice	interventional sclerotherapy		2014-08-26	2014-08-26			2	5524.58	Facial lymphatic malformation
7658380	0909840	1 day- 14 years old	2014-08-25 08:04:46	2014-08-25 14:16:04	discharge from medical advice	interventional sclerotherapy		2014-08-25				1	4410.79	Trunk lymphatic malformation
7658191	0913841	1 day- 14 years old	2014-08-24 11:17:12	2014-09-01 10:00:52	discharge from medical advice	surgery		2014-08-25				8	12027.3	cervical lymphatic malformation				Macrocystic type						no
7658174	0660245	1 day- 14 years old	2014-08-24 10:44:28	2014-08-25 14:58:04	discharge from medical advice	interventional sclerotherapy	1	2014-08-25	2014-08-25			1	4555.81	cervical lymphatic malformation				Macrocystic type						no
7657852	0913749	1 day- 14 years old	2014-08-23 08:50:00	2014-09-01 09:40:46	discharge from medical advice	surgery		2014-08-23				9	29409.7	Abdominal lymphatic malformation
7657610	0658006	1 day- 14 years old	2014-08-22 10:24:56	2014-08-22 15:10:58	discharge from medical advice	interventional sclerotherapy		2014-08-22				1	3920.72	Trunk lymphatic malformation
7657553	0656113	1 day- 14 years old	2014-08-22 09:11:05	2014-08-22 16:20:40	discharge from medical advice	interventional sclerotherapy		2014-08-22	2014-08-22			1	4609.72	Trunk lymphatic malformation
7657513	0913656	1 day- 14 years old	2014-08-22 08:20:13	2014-08-22 15:31:14	discharge from medical advice	interventional sclerotherapy	1	2014-08-22				1	4524.1	cervical lymphatic malformation				Macrocystic type						no
7657256	0910148	1 day- 14 years old	2014-08-21 10:43:56	2014-08-23 15:38:18	discharge from medical advice	interventional sclerotherapy		2014-08-22	2014-08-22			2	5640.16	Trunk lymphatic malformation
7657146	0654581	1 day- 14 years old	2014-08-21 08:06:16	2014-08-21 16:36:40	discharge from medical advice	interventional sclerotherapy		2014-08-21	2014-08-21			1	4628.28	Trunk lymphatic malformation
7656799	0913440	1 day- 14 years old	2014-08-20 08:17:48	2014-08-20 14:39:23	discharge from medical advice	interventional sclerotherapy		2014-08-20				1	4511.91	Trunk lymphatic malformation
7656795	0909859	1 day- 14 years old	2014-08-20 08:15:45	2014-08-20 14:39:38	discharge from medical advice	interventional sclerotherapy		2014-08-20				1	4578.45	Trunk lymphatic malformation
7656420	0640329	1 day- 14 years old	2014-08-19 08:23:21	2014-08-20 14:45:32	discharge from medical advice	interventional sclerotherapy		2014-08-20	2014-08-20			1	5341.58	Facial lymphatic malformation
7656139	0659862	1 day- 14 years old	2014-08-18 10:57:39	2014-08-20 09:22:39	discharge from medical advice	interventional sclerotherapy		2014-08-19	2014-08-19			2	5404.04	Facial lymphatic malformation
7656008	0913213	1 day- 14 years old	2014-08-18 08:47:56	2014-08-18 14:41:14	discharge from medical advice	interventional sclerotherapy	1	2014-08-18				1	3982.15	cervical lymphatic malformation	Trunk lymphatic malformation					mixed type	Haemorrhage	and Infection
7655980	0913207	1 day- 14 years old	2014-08-18 08:19:39	2014-08-18 14:41:28	discharge from medical advice	interventional sclerotherapy	1	2014-08-18				1	2155.17	cervical lymphatic malformation					Microcystic type					no
7655739	0656217	1 day- 14 years old	2014-08-17 08:50:13	2014-08-19 08:36:35	discharge from medical advice	interventional sclerotherapy		2014-08-18	2014-08-18			2	5188.21	limb lymphatic malformation
7655476	0659707	1 day- 14 years old	2014-08-16 08:51:18	2014-08-17 08:47:17	discharge from medical advice	expectant treatment						1	265.99	reproductive organ lymphatic malformation
7655471	0655372	1 day- 14 years old	2014-08-16 08:41:10	2014-08-19 09:09:22	discharge from medical advice	interventional sclerotherapy	2	2014-08-18	2014-08-18			3	5147	cervical lymphatic malformation				Macrocystic type						no
7655078	0657812	1 day- 14 years old	2014-08-15 08:14:29	2014-08-15 14:03:08	discharge from medical advice	interventional sclerotherapy		2014-08-15				1	5107.46	Trunk lymphatic malformation
7654913	0654589	1 day- 14 years old	2014-08-14 12:32:03	2014-08-16 09:19:20	discharge from medical advice	interventional sclerotherapy		2014-08-15	2014-08-15			2	3209.36	Facial lymphatic malformation
7654850	0898298	1 day- 14 years old	2014-08-14 10:46:39	2014-08-16 09:16:26	discharge from medical advice	interventional sclerotherapy		2014-08-15				2	2307.93	Facial lymphatic malformation
7654840	0659599	1 day- 14 years old	2014-08-14 10:32:14	2014-08-16 09:22:03	discharge from medical advice	interventional sclerotherapy	1	2014-08-15	2014-08-15			2	5242.19	cervical lymphatic malformation						mixed type				no
7654785	0912850	1 day- 14 years old	2014-08-14 09:12:05	2014-08-14 15:25:59	discharge from medical advice	interventional sclerotherapy		2014-08-14				1	4017.62	limb lymphatic malformation
7654751	0659584	1 day- 14 years old	2014-08-14 08:15:39	2014-08-18 09:36:15	discharge from medical advice	surgery		2014-08-15				4	8276.36	more parts of lymphatic malformation
7654747	0912848	1 day- 14 years old	2014-08-14 08:08:54	2014-08-14 15:25:51	discharge from medical advice	interventional sclerotherapy		2014-08-14				1	4014.28	more parts of lymphatic malformation
7654415	0912753	1 day- 14 years old	2014-08-13 08:32:31	2014-08-13 15:29:51	discharge from medical advice	interventional sclerotherapy		2014-08-13				1	4231.37	Abdominal lymphatic malformation
7653625	0659388	1 day- 14 years old	2014-08-11 08:18:54	2014-08-13 08:26:53	discharge from medical advice	interventional sclerotherapy	1	2014-08-13	2014-08-13			2	4580.43	cervical lymphatic malformation				Macrocystic type						no
7653496	0655282	1 day- 14 years old	2014-08-10 14:49:27	2014-08-17 09:32:29	discharge from medical advice	surgery		2014-08-13	2014-08-13	颌下腺切除术	2014-08-13	7	19879.2	Facial lymphatic malformation	cervical lymphatic malformation
7653416	0656552	1 day- 14 years old	2014-08-10 10:08:01	2014-08-12 08:52:35	discharge from medical advice	interventional sclerotherapy	2	2014-08-11	2014-08-11			2	5192.03	cervical lymphatic malformation						mixed type		Infection
7653367	0659345	1 day- 14 years old	2014-08-10 08:43:26	2014-08-13 08:27:59	discharge from medical advice	interventional sclerotherapy	1	2014-08-11	2014-08-11			3	5253.86	cervical lymphatic malformation						mixed type	Haemorrhage
7652347	0657780	1 day- 14 years old	2014-08-07 08:24:37	2014-08-07 15:49:44	discharge from medical advice	interventional sclerotherapy		2014-08-07				1	3770.12	Facial lymphatic malformation
7652115	0657537	1 day- 14 years old	2014-08-06 11:00:05	2014-08-09 08:28:21	discharge from medical advice	interventional sclerotherapy	1	2014-08-07	2014-08-07			3	4754.41	cervical lymphatic malformation						mixed type	Haemorrhage
7652078	0907781	1 day- 14 years old	2014-08-06 09:54:26	2014-08-07 16:05:01	discharge from medical advice	interventional sclerotherapy	3	2014-08-06				1	4975.94	cervical lymphatic malformation				Macrocystic type						no
7652015	0655016	1 day- 14 years old	2014-08-06 08:39:18	2014-08-07 15:33:27	discharge from medical advice	interventional sclerotherapy		2014-08-07				1	4562.02	more parts of lymphatic malformation
7651630	0908834	1 day- 14 years old	2014-08-05 08:39:29	2014-08-07 08:58:21	discharge from medical advice	interventional sclerotherapy	1	2014-08-06	2014-08-06			2	5322.34	cervical lymphatic malformation						mixed type	Haemorrhage
7651612	0908356	1 day- 14 years old	2014-08-05 08:09:02	2014-08-05 16:20:06	discharge from medical advice	interventional sclerotherapy		2014-08-05				1	4010.19	limb lymphatic malformation
7651433	0907742	1 day- 14 years old	2014-08-04 14:51:23	2014-08-06 08:40:07	discharge from medical advice	interventional sclerotherapy	2	2014-08-05	2014-08-05			2	5282.74	cervical lymphatic malformation						mixed type				no
7651432	0634125	1 day- 14 years old	2014-08-04 14:49:22	2014-08-06 08:34:56	discharge from medical advice	interventional sclerotherapy		2014-08-05	2014-08-05			2	5277.27	more parts of lymphatic malformation
7651255	0656744	1 day- 14 years old	2014-08-04 09:33:01	2014-08-06 08:44:59	discharge from medical advice	interventional sclerotherapy		2014-08-05	2014-08-05			2	5238.18	limb lymphatic malformation
7651250	0658969	1 day- 14 years old	2014-08-04 09:29:12	2014-08-13 09:23:32	discharge from medical advice	surgery		2014-08-06				9	16341	more parts of lymphatic malformation
7651230	0654420	1 day- 14 years old	2014-08-04 09:09:10	2014-08-06 08:48:55	discharge from medical advice	interventional sclerotherapy	7	2014-08-05	2014-08-05			2	5525.18	cervical lymphatic malformation						mixed type				no
7651221	0651390	1 day- 14 years old	2014-08-04 09:00:37	2014-08-06 08:46:52	discharge from medical advice	interventional sclerotherapy		2014-08-05	2014-08-05			2	5362.21	Trunk lymphatic malformation
7650837	0655231	1 day- 14 years old	2014-08-02 21:05:31	2014-10-11 14:23:32	discharge from medical advice	First drainage, then interventional sclerotherapy		2014-08-03	2014-09-09	腰椎穿刺术	2014-10-09	70	85422.8		more parts of lymphatic malformation
7649922	0908907	1 day- 14 years old	2014-07-31 08:23:22	2014-07-31 15:57:20	discharge from medical advice	interventional sclerotherapy		2014-07-31				1	4191.14	limb lymphatic malformation
7649914	0909422	1 day- 14 years old	2014-07-31 08:13:35	2014-07-31 16:06:46	discharge from medical advice	interventional sclerotherapy		2014-07-31				1	4430.34	limb lymphatic malformation
7649912	0911516	1 day- 14 years old	2014-07-31 08:09:55	2014-07-31 15:56:55	discharge from medical advice	interventional sclerotherapy		2014-07-31				1	3865.06	more parts of lymphatic malformation
7649581	0651900	1 day- 14 years old	2014-07-30 08:16:03	2014-08-01 09:34:13	discharge from medical advice	interventional sclerotherapy		2014-07-31	2014-07-31			2	4963.65	limb lymphatic malformation
7649301	0911358	1 day- 14 years old	2014-07-29 10:07:56	2014-08-10 10:18:46	discharge from medical advice	surgery		2014-08-01	2014-08-01			12	17087.6	Facial lymphatic malformation
7649241	0658561	1 day- 14 years old	2014-07-29 09:01:35	2014-07-31 09:15:13	discharge from medical advice	interventional sclerotherapy		2014-07-30	2014-07-30			2	5308.95	Trunk lymphatic malformation
7649206	0911334	1 day- 14 years old	2014-07-29 08:20:37	2014-07-29 16:49:26	discharge from medical advice	interventional sclerotherapy	1	2014-07-29				1	5510.38	cervical lymphatic malformation	Trunk lymphatic malformation					mixed type				no
7649200	0572357	1 day- 14 years old	2014-07-29 08:11:55	2014-07-31 09:38:48	discharge from medical advice	interventional sclerotherapy		2014-07-30	2014-07-30			2	5603.16	more parts of lymphatic malformation
7649092	0649584	1 day- 14 years old	2014-07-28 16:45:56	2014-07-30 08:33:02	discharge from medical advice	interventional sclerotherapy	3	2014-07-29	2014-07-29			2	5247.48	cervical lymphatic malformation						mixed type				no
7649035	0636853	1 day- 14 years old	2014-07-28 14:47:07	2014-07-30 08:33:33	discharge from medical advice	interventional sclerotherapy		2014-07-29	2014-07-29			2	5093.23	limb lymphatic malformation
7647822	0908287	1 day- 14 years old	2014-07-25 08:27:09	2014-07-25 16:02:04	discharge from medical advice	interventional sclerotherapy		2014-07-25				1	4236.3	limb lymphatic malformation
7647610	0654875	1 day- 14 years old	2014-07-24 11:25:10	2014-07-27 08:18:16	discharge from medical advice	interventional sclerotherapy		2014-07-25	2014-07-25			3	5473.49	limb lymphatic malformation
7647524	0653868	1 day- 14 years old	2014-07-24 09:08:41	2014-07-24 15:23:37	discharge from medical advice	interventional sclerotherapy	3	2014-07-24				1	4414.35	cervical lymphatic malformation						mixed type				no
7647482	0910853	1 day- 14 years old	2014-07-24 08:22:19	2014-07-26 16:21:44	discharge from medical advice	interventional sclerotherapy		2014-07-25	2014-07-25			2	5544.39	limb lymphatic malformation
7646813	0908273	1 day- 14 years old	2014-07-22 09:28:51	2014-07-24 08:36:43	discharge from medical advice	interventional sclerotherapy	1	2014-07-23	2014-07-23			2	4442.42	cervical lymphatic malformation				Macrocystic type			Haemorrhage
7646094	0656106	1 day- 14 years old	2014-07-20 09:38:20	2014-07-23 08:27:48	discharge from medical advice	interventional sclerotherapy	2	2014-07-22	2014-07-22			3	5446.48	cervical lymphatic malformation				Macrocystic type			Haemorrhage
7646068	0908075	1 day- 14 years old	2014-07-20 08:54:24	2014-07-22 08:52:38	discharge from medical advice	interventional sclerotherapy	2	2014-07-21	2014-07-21			2	4444.08	cervical lymphatic malformation						mixed type				no
7646063	0658002	1 day- 14 years old	2014-07-20 08:46:24	2014-07-24 08:36:57	discharge from medical advice	Surgery+interventional sclerotherapy		2014-07-22	2014-07-22			4	16771.7	more parts of lymphatic malformation
7645369	0901146	1 day- 14 years old	2014-07-18 08:41:12	2014-07-18 12:58:24	discharge from medical advice	interventional sclerotherapy	3	2014-07-18				1	4091.33	cervical lymphatic malformation						mixed type				no
7645146	0899611	1 day- 14 years old	2014-07-17 12:06:10	2014-07-22 09:48:59	discharge from medical advice	surgery		2014-07-18				5	8748.99	Trunk lymphatic malformation
7645082	0657822	1 day- 14 years old	2014-07-17 10:13:33	2014-07-20 09:09:43	discharge from medical advice	First angiography, then interventional sclerotherapy		2014-07-18	2014-07-18			3	9059		Facial lymphatic malformation
7644389	0624469	1 day- 14 years old	2014-07-15 10:13:42	2014-07-16 14:10:49	discharge from medical advice	interventional sclerotherapy		2014-07-16	2014-07-16			1	4566.35	more parts of lymphatic malformation
7644322	0652336	1 day- 14 years old	2014-07-15 08:35:34	2014-07-15 15:32:12	discharge from medical advice	interventional sclerotherapy	2	2014-07-15				1	4665.47	cervical lymphatic malformation				Macrocystic type			Haemorrhage
7643982	0657658	1 day- 14 years old	2014-07-14 09:39:15	2014-07-21 09:51:01	discharge from medical advice	surgery		2014-07-16				7	14982.1	more parts of lymphatic malformation
7643898	0906548	1 day- 14 years old	2014-07-14 07:57:53	2014-07-14 15:03:12	discharge from medical advice	interventional sclerotherapy		2014-07-14				1	4877.46	Facial lymphatic malformation
7643695	0652104	1 day- 14 years old	2014-07-13 10:26:57	2014-07-15 08:26:56	discharge from medical advice	interventional sclerotherapy		2014-07-14	2014-07-14			2	5158.01	Facial lymphatic malformation
7643636	0655276	1 day- 14 years old	2014-07-13 08:26:19	2014-07-15 08:58:12	discharge from medical advice	interventional sclerotherapy		2014-07-14	2014-07-14			2	5441.95	limb lymphatic malformation
7642994	0655645	1 day- 14 years old	2014-07-11 08:48:41	2014-07-11 16:42:33	discharge from medical advice	interventional sclerotherapy	2	2014-07-11				1	4045.49	cervical lymphatic malformation						mixed type				no
7642676	0652287	1 day- 14 years old	2014-07-10 09:56:01	2014-07-12 08:53:00	discharge from medical advice	interventional sclerotherapy		2014-07-11	2014-07-11			2	5400.96	limb lymphatic malformation
7641952	0890229	1 day- 14 years old	2014-07-08 08:42:37	2014-07-08 16:53:41	discharge from medical advice	interventional sclerotherapy		2014-07-08				1	3949.58	Facial lymphatic malformation
7641793	0657291	1 day- 14 years old	2014-07-07 15:30:53	2014-07-19 09:02:49	discharge from medical advice	surgery		2014-07-10	2014-07-10	腹腔镜检查术	2014-07-10	12	30704.1	more parts of lymphatic malformation
7641598	0648971	1 day- 14 years old	2014-07-07 09:46:05	2014-07-09 08:53:05	discharge from medical advice	interventional sclerotherapy		2014-07-08	2014-07-08			2	5667.13	Trunk lymphatic malformation
7641545	0909216	1 day- 14 years old	2014-07-07 08:15:12	2014-07-07 15:22:53	discharge from medical advice	interventional sclerotherapy		2014-07-07				1	4190.46	Trunk lymphatic malformation
7641542	0535558	1 day- 14 years old	2014-07-07 08:13:27	2014-07-07 15:22:33	discharge from medical advice	interventional sclerotherapy		2014-07-07				1	4094.45	Trunk lymphatic malformation
7640669	0655056	1 day- 14 years old	2014-07-04 08:13:00	2014-07-05 08:40:31	discharge from medical advice	interventional sclerotherapy		2014-07-04	2014-07-04			1	4788.2	limb lymphatic malformation
7640423	0902439	1 day- 14 years old	2014-07-03 09:56:02	2014-07-03 16:33:15	discharge from medical advice	interventional sclerotherapy	3	2014-07-03				1	4020.85	cervical lymphatic malformation				Macrocystic type						no
7640370	0902128	1 day- 14 years old	2014-07-03 08:54:36	2014-07-04 15:48:16	discharge from medical advice	interventional sclerotherapy		2014-07-04	2014-07-04			1	5270.05	Facial lymphatic malformation
7640360	0652209	1 day- 14 years old	2014-07-03 08:20:12	2014-07-03 15:50:56	discharge from medical advice	interventional sclerotherapy	1	2014-07-03				1	4169.01	cervical lymphatic malformation				Macrocystic type						no
7640357	0654605	1 day- 14 years old	2014-07-03 08:18:40	2014-07-03 16:32:55	discharge from medical advice	interventional sclerotherapy	2	2014-07-03				1	4746.96	cervical lymphatic malformation						mixed type				no
7640037	0908837	1 day- 14 years old	2014-07-02 08:24:35	2014-07-02 15:29:11	discharge from medical advice	interventional sclerotherapy	1	2014-07-02				1	4646.17	cervical lymphatic malformation						mixed type				no
7640024	0908274	1 day- 14 years old	2014-07-02 08:09:49	2014-07-02 15:28:14	discharge from medical advice	interventional sclerotherapy	1	2014-07-02				1	4586.79	cervical lymphatic malformation				Macrocystic type						no
7639836	0656940	1 day- 14 years old	2014-07-01 13:06:26	2014-07-03 10:20:44	discharge from medical advice	interventional sclerotherapy		2014-07-02	2014-07-02			2	5637.11	more parts of lymphatic malformation
7639664	0908675	1 day- 14 years old	2014-07-01 07:56:26	2014-07-01 15:04:28	discharge from medical advice	interventional sclerotherapy	1	2014-07-01				1	4294.69	cervical lymphatic malformation				Macrocystic type						no
7639511	0654497	1 day- 14 years old	2014-06-30 14:01:03	2014-07-02 08:37:11	discharge from medical advice	interventional sclerotherapy		2014-07-01	2014-07-01			2	5293.4	Trunk lymphatic malformation
7639205	0656838	1 day- 14 years old	2014-06-29 21:48:38	2014-07-11 09:02:05	discharge from medical advice	interventional sclerotherapy		2014-07-02	2014-07-02			12	37615	chest cavity lymphatic malformation
7639026	0656807	1 day- 14 years old	2014-06-29 09:24:24	2014-07-01 09:09:06	discharge from medical advice	interventional sclerotherapy		2014-06-30	2014-06-30			2	5230.54	limb lymphatic malformation
7638456	0908450	1 day- 14 years old	2014-06-27 09:52:09	2014-06-28 08:52:59	discharge from medical advice	interventional sclerotherapy	1	2014-06-27				1	4742.69	cervical lymphatic malformation					Microcystic type					no
7638383	0905738	1 day- 14 years old	2014-06-27 08:19:22	2014-06-27 15:18:38	discharge from medical advice	interventional sclerotherapy		2014-06-27				1	4910.15	Trunk lymphatic malformation
7638245	0654230	1 day- 14 years old	2014-06-26 16:11:21	2014-06-28 09:12:32	discharge from medical advice	interventional sclerotherapy		2014-06-27	2014-06-27			2	5424.92	Trunk lymphatic malformation
7638154	0649446	1 day- 14 years old	2014-06-26 11:17:12	2014-06-28 09:12:47	discharge from medical advice	interventional sclerotherapy		2014-06-27	2014-06-27			2	5624.13	Facial lymphatic malformation
7638065	0899458	1 day- 14 years old	2014-06-26 08:47:37	2014-06-28 09:12:24	discharge from medical advice	interventional sclerotherapy	2	2014-06-27	2014-06-27			2	5255.03	cervical lymphatic malformation				Macrocystic type						no
7638061	0905920	1 day- 14 years old	2014-06-26 08:29:28	2014-06-26 16:25:18	discharge from medical advice	interventional sclerotherapy	2	2014-06-26				1	4422.88	cervical lymphatic malformation						mixed type	Haemorrhage
7638057	0904756	1 day- 14 years old	2014-06-26 08:12:54	2014-06-26 16:24:24	discharge from medical advice	interventional sclerotherapy	2	2014-06-26				1	4323.53	cervical lymphatic malformation				Macrocystic type						no
7637836	0656567	1 day- 14 years old	2014-06-25 11:24:57	2014-06-27 09:13:00	discharge from medical advice	interventional sclerotherapy	1	2014-06-26	2014-06-26			2	5014.45	cervical lymphatic malformation				Macrocystic type						no
7637739	0644823	1 day- 14 years old	2014-06-25 08:21:25	2014-06-25 16:30:25	discharge from medical advice	interventional sclerotherapy	3	2014-06-25				1	4441.6	cervical lymphatic malformation	Trunk lymphatic malformation			Macrocystic type						no
7637737	0880134	1 day- 14 years old	2014-06-25 08:19:29	2014-06-26 09:04:03	discharge from medical advice	First angiography, then interventional sclerotherapy		2014-06-25	2014-06-25	皮肤和皮下组织活检术	2014-06-25	1	8441.14	limb lymphatic malformation
7637733	0903675	1 day- 14 years old	2014-06-25 08:09:44	2014-06-25 15:11:28	discharge from medical advice	interventional sclerotherapy		2014-06-25				1	4414.1	Trunk lymphatic malformation
7637617	0630949	1 day- 14 years old	2014-06-24 16:43:52	2014-06-26 08:47:53	discharge from medical advice	interventional sclerotherapy		2014-06-25	2014-06-25			2	5290.32	Trunk lymphatic malformation
7637445	0656511	1 day- 14 years old	2014-06-24 09:38:44	2014-06-26 08:56:52	discharge from medical advice	interventional sclerotherapy		2014-06-25	2014-06-25			2	5191.97	limb lymphatic malformation
7637395	0627784	1 day- 14 years old	2014-06-24 08:23:08	2014-06-25 08:45:30	discharge from medical advice	interventional sclerotherapy		2014-06-24				1	5266.18	Abdominal lymphatic malformation
7637197	0640272	1 day- 14 years old	2014-06-23 13:46:04	2014-07-14 09:45:14	discharge from medical advice	surgery		2014-06-30				21	18111.8	Trunk lymphatic malformation
7637069	0892249	1 day- 14 years old	2014-06-23 09:50:49	2014-06-25 10:09:44	discharge from medical advice	interventional sclerotherapy	1	2014-06-24	2014-06-24			2	5408.4	cervical lymphatic malformation						mixed type				no
7637056	0908100	1 day- 14 years old	2014-06-23 09:33:32	2014-07-10 09:02:50	discharge from medical advice	surgery		2014-06-27	2014-06-27	颌下腺切除术	2014-06-27	17	33596.5	Facial lymphatic malformation
7637010	0654597	1 day- 14 years old	2014-06-23 08:58:34	2014-06-25 10:36:04	discharge from medical advice	interventional sclerotherapy		2014-06-24	2014-06-24			2	5340.85	limb lymphatic malformation
7636993	0908076	1 day- 14 years old	2014-06-23 08:15:04	2014-06-23 16:34:13	discharge from medical advice	interventional sclerotherapy		2014-06-23				1	4708.81	Facial lymphatic malformation
7636888	0656419	1 day- 14 years old	2014-06-22 17:27:09	2014-07-04 09:10:26	discharge from medical advice	surgery		2014-06-26	2014-06-26			12	38344.3	Abdominal lymphatic malformation
7636778	0604370	1 day- 14 years old	2014-06-22 10:17:35	2014-06-24 08:37:27	discharge from medical advice	interventional sclerotherapy	1	2014-06-23	2014-06-23			2	5129.34	cervical lymphatic malformation						mixed type				no
7636508	0651890	1 day- 14 years old	2014-06-21 10:11:33	2014-06-24 08:34:33	discharge from medical advice	interventional sclerotherapy	3	2014-06-23	2014-06-23			3	5529.01	cervical lymphatic malformation				Macrocystic type						no
7636140	0907872	1 day- 14 years old	2014-06-20 08:15:35	2014-06-20 15:20:32	discharge from medical advice	interventional sclerotherapy		2014-06-20				1	4234.76	limb lymphatic malformation
7635531	0656178	1 day- 14 years old	2014-06-18 10:17:46	2014-06-20 09:10:03	discharge from medical advice	interventional sclerotherapy		2014-06-19	2014-06-19			2	5613	Trunk lymphatic malformation
7635471	0644538	1 day- 14 years old	2014-06-18 08:58:56	2014-06-20 09:09:26	discharge from medical advice	interventional sclerotherapy		2014-06-19	2014-06-19			2	5409.94	Trunk lymphatic malformation
7634749	0653621	1 day- 14 years old	2014-06-16 09:41:51	2014-06-16 14:47:27	discharge from medical advice	interventional sclerotherapy		2014-06-16				1	4233.48	Trunk lymphatic malformation
7634698	0656052	1 day- 14 years old	2014-06-16 08:57:19	2014-06-18 08:25:59	discharge from medical advice	interventional sclerotherapy		2014-06-17	2014-06-17			2	5243.69	Facial lymphatic malformation
7634454	0656014	1 day- 14 years old	2014-06-15 10:16:08	2014-06-17 08:39:03	discharge from medical advice	interventional sclerotherapy	1	2014-06-16	2014-06-16			2	5255.87	cervical lymphatic malformation				Macrocystic type						no
7634417	0656006	1 day- 14 years old	2014-06-15 09:19:55	2014-06-25 09:01:10	discharge from medical advice	surgery		2014-06-18				10	25941.2	Abdominal lymphatic malformation
7634149	0655959	1 day- 14 years old	2014-06-14 10:18:58	2014-06-21 10:00:13	discharge from medical advice	interventional sclerotherapy	1	2014-06-19	2014-06-19			7	9356.01	cervical lymphatic malformation			misdiagnosis
7633415	0601728	1 day- 14 years old	2014-06-12 08:07:57	2014-06-17 09:27:26	discharge from medical advice	surgery		2014-06-12	2014-06-12			5	10829.6	Abdominal lymphatic malformation
7633244	0655787	1 day- 14 years old	2014-06-11 12:55:13	2014-06-20 09:20:39	discharge from medical advice	surgery		2014-06-16	2014-06-16	腹腔镜检查术	2014-06-16	9	19745.1	more parts of lymphatic malformation
7633212	0904844	1 day- 14 years old	2014-06-11 11:18:22	2014-06-13 09:03:02	discharge from medical advice	interventional sclerotherapy		2014-06-12	2014-06-12			2	5602.01	limb lymphatic malformation
7633115	0907090	1 day- 14 years old	2014-06-11 08:40:22	2014-06-11 15:20:32	discharge from medical advice	interventional sclerotherapy		2014-06-11				1	4390.58	limb lymphatic malformation
7632365	0655637	1 day- 14 years old	2014-06-09 08:53:39	2014-06-11 08:47:07	discharge from medical advice	interventional sclerotherapy	1	2014-06-10	2014-06-10			2	5250.45	cervical lymphatic malformation				Macrocystic type			Haemorrhage
7631543	0655477	1 day- 14 years old	2014-06-06 11:38:40	2014-06-17 10:46:57	discharge from medical advice	surgery		2014-06-11	2014-06-11	腹股沟斜疝修补术	2014-06-11	11	21463	Abdominal lymphatic malformation	pelvic lymphatic malformation
7631478	0655462	1 day- 14 years old	2014-06-06 10:16:56	2014-06-07 10:21:18	discharge from medical advice	interventional sclerotherapy		2014-06-06	2014-06-06			1	4578.42	Trunk lymphatic malformation
7631117	0653320	1 day- 14 years old	2014-06-05 10:51:18	2014-06-08 09:06:28	discharge from medical advice	interventional sclerotherapy		2014-06-06	2014-06-06			3	5275.76	Trunk lymphatic malformation
7631068	0889111	1 day- 14 years old	2014-06-05 09:36:31	2014-06-05 15:17:55	discharge from medical advice	interventional sclerotherapy		2014-06-05				1	4686.88		cervical lymphatic malformation		Trunk lymphatic malformation
7630736	0653822	1 day- 14 years old	2014-06-04 09:47:37	2014-06-04 15:21:23	discharge from medical advice	interventional sclerotherapy		2014-06-04				1	4268.36	Trunk lymphatic malformation
7630286	0655283	1 day- 14 years old	2014-06-03 09:19:14	2014-06-11 11:30:52	discharge from medical advice	interventional sclerotherapy		2014-06-09	2014-06-09			8	9529.23	chest cavity lymphatic malformation	cervical lymphatic malformation
7629104	0876705	1 day- 14 years old	2014-05-30 08:54:25	2014-05-31 09:05:45	discharge from medical advice	interventional sclerotherapy		2014-05-30				1	4421.3	more parts of lymphatic malformation
7629093	0651613	1 day- 14 years old	2014-05-30 08:22:39	2014-05-31 08:53:51	discharge from medical advice	interventional sclerotherapy		2014-05-30	2014-05-30			1	4820.23	Trunk lymphatic malformation
7628874	0650164	1 day- 14 years old	2014-05-29 12:23:02	2014-05-31 09:05:32	discharge from medical advice	interventional sclerotherapy		2014-05-30				2	5465.99	Facial lymphatic malformation
7628178	0654988	1 day- 14 years old	2014-05-27 12:30:57	2014-05-29 08:34:47	discharge from medical advice	interventional sclerotherapy		2014-05-28	2014-05-28			2	4757.28	limb lymphatic malformation
7627723	0654919	1 day- 14 years old	2014-05-26 10:38:18	2014-05-29 09:08:49	discharge from medical advice	interventional sclerotherapy		2014-05-28	2014-05-28			3	5466.03	limb lymphatic malformation
7627329	0654848	1 day- 14 years old	2014-05-25 08:35:50	2014-05-28 10:39:20	discharge from medical advice	expectant treatment						3	1068.29	cervical lymphatic malformation						mixed type	Haemorrhage
7627328	0654847	1 day- 14 years old	2014-05-25 08:33:02	2014-05-27 09:00:48	discharge from medical advice	interventional sclerotherapy		2014-05-26	2014-05-26			2	5263.11	more parts of lymphatic malformation
7626289	0653677	1 day- 14 years old	2014-05-22 08:38:31	2014-05-22 14:38:17	discharge from medical advice	interventional sclerotherapy		2014-05-22				1	4511.63	Trunk lymphatic malformation
7626274	0647939	1 day- 14 years old	2014-05-22 08:10:31	2014-05-23 08:28:53	discharge from medical advice	interventional sclerotherapy	5	2014-05-22				1	4509.77	cervical lymphatic malformation	Trunk lymphatic malformation					mixed type	Haemorrhage
7625253	0654538	1 day- 14 years old	2014-05-19 10:09:14	2014-06-11 09:44:06	discharge from medical advice	surgery		2014-05-22				23	43550.1	Trunk lymphatic malformation
7624913	0905088	1 day- 14 years old	2014-05-18 10:19:56	2014-06-01 09:32:16	discharge from medical advice	surgery		2014-05-20	2014-05-20			14	27562.9	Facial lymphatic malformation	cervical lymphatic malformation
7624038	0652156	1 day- 14 years old	2014-05-15 13:16:33	2014-05-16 09:15:17	discharge from medical advice	interventional sclerotherapy		2014-05-15				1	5079.22	Facial lymphatic malformation
7623942	0654305	1 day- 14 years old	2014-05-15 10:06:27	2014-05-17 09:05:42	discharge from medical advice	interventional sclerotherapy		2014-05-16	2014-05-16			2	5658.94		limb lymphatic malformation
7623889	0653017	1 day- 14 years old	2014-05-15 08:57:03	2014-05-16 09:14:51	discharge from medical advice	interventional sclerotherapy	1	2014-05-15				1	5480.12	cervical lymphatic malformation				Macrocystic type						no
7623876	0653282	1 day- 14 years old	2014-05-15 08:34:12	2014-05-15 15:50:08	discharge from medical advice	interventional sclerotherapy	2	2014-05-15				1	5185.43	cervical lymphatic malformation				Macrocystic type			Haemorrhage
7623619	0904772	1 day- 14 years old	2014-05-14 10:02:35	2014-05-19 09:59:12	discharge from medical advice	surgery		2014-05-15	2014-05-15			5	10917.8	more parts of lymphatic malformation
7622978	0654153	1 day- 14 years old	2014-05-12 12:01:57	2014-05-14 10:09:17	discharge from medical advice	interventional sclerotherapy	1	2014-05-13	2014-05-13			2	5710.78	cervical lymphatic malformation						mixed type				no
7622863	0651877	1 day- 14 years old	2014-05-12 08:56:49	2014-05-14 10:04:33	discharge from medical advice	interventional sclerotherapy	2	2014-05-13	2014-05-13			2	6044.28	cervical lymphatic malformation				Macrocystic type			Haemorrhage
7622860	0904570	1 day- 14 years old	2014-05-12 08:43:41	2014-05-12 15:18:05	discharge from medical advice	interventional sclerotherapy		2014-05-12				1	4551.79	Facial lymphatic malformation
7622324	0654025	1 day- 14 years old	2014-05-10 10:15:07	2014-05-14 09:30:22	discharge from medical advice	interventional sclerotherapy		2014-05-12	2014-05-12			4	7065.92	cervical lymphatic malformation			misdiagnosis
7622290	0654016	1 day- 14 years old	2014-05-10 09:19:26	2014-05-13 09:02:24	discharge from medical advice	interventional sclerotherapy		2014-05-12	2014-05-12			3	5847.11	limb lymphatic malformation
7621967	0653947	1 day- 14 years old	2014-05-09 09:10:51	2014-05-10 09:31:16	discharge from medical advice	interventional sclerotherapy	1	2014-05-09	2014-05-09			1	5072.25	cervical lymphatic malformation					Microcystic type		Haemorrhage	and Infection
7621633	0651960	1 day- 14 years old	2014-05-08 08:11:47	2014-05-08 16:17:54	discharge from medical advice	interventional sclerotherapy	2	2014-05-08				1	4179.13	cervical lymphatic malformation				Macrocystic type						no
7621027	0653789	1 day- 14 years old	2014-05-06 09:49:16	2014-05-08 14:55:55	discharge from medical advice	interventional sclerotherapy		2014-05-07	2014-05-07			2	5898.07	Facial lymphatic malformation
7620803	0652173	1 day- 14 years old	2014-05-05 14:35:45	2014-05-08 08:51:40	discharge from medical advice	interventional sclerotherapy		2014-05-07				3	5179.21	Trunk lymphatic malformation
7620275	0648979	1 day- 14 years old	2014-05-04 09:01:02	2014-05-04 15:53:59	discharge from medical advice	interventional sclerotherapy		2014-05-04				1	4903.73	limb lymphatic malformation	cervical lymphatic malformation
7620264	0900232	1 day- 14 years old	2014-05-04 08:41:02	2014-05-04 15:54:05	discharge from medical advice	interventional sclerotherapy		2014-05-04				1	5234.73	more parts of lymphatic malformation
7620253	0635680	1 day- 14 years old	2014-05-04 08:00:00	2014-05-04 15:54:12	discharge from medical advice	interventional sclerotherapy	1	2014-05-04				1	4796.54	cervical lymphatic malformation						mixed type				no
7620252	0634851	1 day- 14 years old	2014-05-04 07:58:20	2014-05-04 15:53:29	discharge from medical advice	interventional sclerotherapy		2014-05-04				1	5687.83	Facial lymphatic malformation
7620251	0903919	1 day- 14 years old	2014-05-04 07:52:43	2014-05-04 15:54:19	discharge from medical advice	interventional sclerotherapy		2014-05-04				1	5028.87	limb lymphatic malformation
7619993	0650459	1 day- 14 years old	2014-05-03 08:44:28	2014-05-05 09:48:33	discharge from medical advice	interventional sclerotherapy		2014-05-04	2014-05-04			2	5902.75	limb lymphatic malformation
7619015	0899904	1 day- 14 years old	2014-04-29 11:43:24	2014-05-01 09:32:32	discharge from medical advice	interventional sclerotherapy	2	2014-04-30	2014-04-30			2	5313.15	cervical lymphatic malformation						mixed type				no
7618983	0648963	1 day- 14 years old	2014-04-29 10:50:50	2014-05-01 09:24:31	discharge from medical advice	interventional sclerotherapy	3	2014-04-30	2014-04-30			2	5473.12	cervical lymphatic malformation						mixed type	Haemorrhage	and Infection
7618950	0517539	1 day- 14 years old	2014-04-29 09:43:21	2014-05-01 09:24:38	discharge from medical advice	interventional sclerotherapy		2014-04-30	2014-04-30			2	6182.47	Facial lymphatic malformation
7618942	0651341	1 day- 14 years old	2014-04-29 09:34:15	2014-04-30 10:17:32	discharge from medical advice	interventional sclerotherapy	2	2014-04-29	2014-04-29			1	4831.77	cervical lymphatic malformation						mixed type				no
7618721	0892064	1 day- 14 years old	2014-04-28 12:19:22	2014-05-04 09:47:35	discharge from medical advice	surgery		2014-04-29	2014-04-29			6	19068.4	Facial lymphatic malformation
7618648	0651307	1 day- 14 years old	2014-04-28 10:26:42	2014-04-30 09:55:39	discharge from medical advice	interventional sclerotherapy	2	2014-04-29	2014-04-29			2	3917.41	cervical lymphatic malformation						mixed type				no
7618290	0653314	1 day- 14 years old	2014-04-27 08:20:15	2014-05-04 09:43:40	discharge from medical advice	surgery		2014-04-29	2014-04-29			7	15440.8	limb lymphatic malformation
7617569	0629898	1 day- 14 years old	2014-04-24 14:47:32	2014-04-25 12:01:10	discharge from medical advice	interventional sclerotherapy		2014-04-25				1	4717.97	Trunk lymphatic malformation
7617458	0629849	1 day- 14 years old	2014-04-24 10:11:07	2014-04-26 08:51:05	discharge from medical advice	interventional sclerotherapy		2014-04-25	2014-04-25			2	5739.66	limb lymphatic malformation
7617051	0901135	1 day- 14 years old	2014-04-23 08:02:24	2014-04-23 15:31:02	discharge from medical advice	interventional sclerotherapy		2014-04-23	2014-04-23			1	5111.25	Facial lymphatic malformation
7615858	0877193	1 day- 14 years old	2014-04-19 09:11:35	2014-04-23 09:15:26	discharge from medical advice	surgery		2014-04-21	2014-04-21			4	7471.47	more parts of lymphatic malformation
7615523	0902789	1 day- 14 years old	2014-04-18 08:57:34	2014-04-19 09:10:14	discharge from medical advice	interventional sclerotherapy	2	2014-04-18				1	5565.8	cervical lymphatic malformation						mixed type	Haemorrhage			no
7615499	0652800	1 day- 14 years old	2014-04-18 08:25:01	2014-04-19 11:45:29	discharge from medical advice	interventional sclerotherapy		2014-04-18	2014-04-18			1	5398.82	Trunk lymphatic malformation
7615296	0652770	1 day- 14 years old	2014-04-17 12:24:19	2014-04-19 09:49:12	discharge from medical advice	interventional sclerotherapy		2014-04-18	2014-04-18			2	5726.22	Facial lymphatic malformation
7614901	0902639	1 day- 14 years old	2014-04-16 09:52:43	2014-04-16 14:30:07	discharge from medical advice	interventional sclerotherapy		2014-04-16				1	4582.52	Trunk lymphatic malformation
7613072	0652353	1 day- 14 years old	2014-04-10 16:55:35	2014-04-13 08:49:12	discharge from medical advice	interventional sclerotherapy	1	2014-04-11	2014-04-11			3	6407.62	cervical lymphatic malformation						mixed type
7612995	0652337	1 day- 14 years old	2014-04-10 12:24:47	2014-04-12 09:02:29	discharge from medical advice	interventional sclerotherapy		2014-04-11	2014-04-11			2	5617.17	Facial lymphatic malformation
7612892	0902128	1 day- 14 years old	2014-04-10 09:04:20	2014-04-10 15:02:43	discharge from medical advice	interventional sclerotherapy	2	2014-04-10				1	5069.14	cervical lymphatic malformation	Facial lymphatic malformation					mixed type				no
7612865	0898965	1 day- 14 years old	2014-04-10 08:02:37	2014-04-10 15:02:35	discharge from medical advice	interventional sclerotherapy		2014-04-10				1	4801.85	Facial lymphatic malformation
7612563	0652258	1 day- 14 years old	2014-04-09 09:23:29	2014-04-11 09:33:10	discharge from medical advice	interventional sclerotherapy		2014-04-10	2014-04-10			2	5975	limb lymphatic malformation
7612298	0650568	1 day- 14 years old	2014-04-08 11:53:11	2014-04-11 09:44:35	discharge from medical advice	interventional sclerotherapy		2014-04-10	2014-04-10			3	5441.99	pelvic lymphatic malformation
7611951	0652158	1 day- 14 years old	2014-04-07 11:50:23	2014-04-09 08:53:56	discharge from medical advice	First angiography, then interventional sclerotherapy		2014-04-08	2014-04-08			2	6165.04	limb lymphatic malformation
7611902	0646900	1 day- 14 years old	2014-04-07 10:16:10	2014-04-10 09:09:30	discharge from medical advice	interventional sclerotherapy		2014-04-09	2014-04-09			3	5470.23	Trunk lymphatic malformation
7611012	0651418	1 day- 14 years old	2014-04-03 14:37:31	2014-04-05 08:54:57	discharge from medical advice	interventional sclerotherapy		2014-04-04	2014-04-04			2	5807.88	Trunk lymphatic malformation
7610485	0651895	1 day- 14 years old	2014-04-01 18:56:25	2014-04-28 08:57:38	discharge from medical advice	surgery		2014-04-10				27	28203.2	Facial lymphatic malformation
7610314	0882868	1 day- 14 years old	2014-04-01 10:18:52	2014-04-02 08:47:13	discharge from medical advice	interventional sclerotherapy		2014-04-01				1	5865.04	Facial lymphatic malformation
7610296	0651851	1 day- 14 years old	2014-04-01 10:02:43	2014-04-04 09:00:24	discharge from medical advice	interventional sclerotherapy	1	2014-04-02	2014-04-02			3	6281.32	cervical lymphatic malformation					Microcystic type		Haemorrhage
7610253	0649940	1 day- 14 years old	2014-04-01 08:46:36	2014-04-03 09:16:55	discharge from medical advice	interventional sclerotherapy	2	2014-04-02	2014-04-02			2	5563.82	cervical lymphatic malformation				Macrocystic type						no
7610018	0901380	1 day- 14 years old	2014-03-31 12:02:06	2014-04-06 09:38:54	discharge from medical advice	surgery		2014-04-02				6	7856.23	limb lymphatic malformation
7608843	0649743	1 day- 14 years old	2014-03-27 13:04:32	2014-03-29 08:53:20	discharge from medical advice	interventional sclerotherapy		2014-03-28	2014-03-28			2	5521.54	Facial lymphatic malformation
7608665	0650463	1 day- 14 years old	2014-03-27 08:08:34	2014-03-27 15:12:11	discharge from medical advice	interventional sclerotherapy		2014-03-27				1	4570.16	Facial lymphatic malformation
7608661	0898734	1 day- 14 years old	2014-03-27 08:02:36	2014-03-27 15:11:56	discharge from medical advice	interventional sclerotherapy		2014-03-27				1	4606.16	Trunk lymphatic malformation
7608319	0900957	1 day- 14 years old	2014-03-26 07:55:55	2014-03-26 14:27:53	discharge from medical advice	interventional sclerotherapy		2014-03-26				1	4460.95	Trunk lymphatic malformation
7608205	0649466	1 day- 14 years old	2014-03-25 16:04:20	2014-03-27 09:22:37	discharge from medical advice	interventional sclerotherapy	2	2014-03-26	2014-03-26			2	6424.27	cervical lymphatic malformation						mixed type				no
7607984	0900885	1 day- 14 years old	2014-03-25 08:25:02	2014-03-25 15:28:31	discharge from medical advice	interventional sclerotherapy		2014-03-25				1	5486.87	Trunk lymphatic malformation
7607703	0649563	1 day- 14 years old	2014-03-24 10:36:25	2014-03-26 15:30:35	discharge from medical advice	interventional sclerotherapy		2014-03-25	2014-03-25			2	6714.35	Trunk lymphatic malformation
7607691	0852497	1 day- 14 years old	2014-03-24 10:14:22	2014-03-27 09:05:10	discharge from medical advice	surgery		2014-03-25	2014-03-25			3	9566.01	Facial lymphatic malformation
7607612	0900796	1 day- 14 years old	2014-03-24 08:36:56	2014-03-24 15:09:30	discharge from medical advice	interventional sclerotherapy		2014-03-24				1	3546.98	limb lymphatic malformation
7606774	0651220	1 day- 14 years old	2014-03-21 08:54:07	2014-03-22 09:22:46	discharge from medical advice	interventional sclerotherapy		2014-03-21	2014-03-21			1	5332.17	Trunk lymphatic malformation
7606465	0898903	1 day- 14 years old	2014-03-20 09:19:31	2014-03-20 15:47:59	discharge from medical advice	interventional sclerotherapy		2014-03-20	2014-03-20			1	4586.91	Trunk lymphatic malformation
7606221	0900438	1 day- 14 years old	2014-03-19 11:39:13	2014-03-31 09:31:55	discharge from medical advice	surgery		2014-03-24				12	25744.2	Abdominal lymphatic malformation
7606114	0642959	1 day- 14 years old	2014-03-19 08:39:42	2014-03-21 09:05:16	discharge from medical advice	interventional sclerotherapy		2014-03-20	2014-03-20			2	5248.97	limb lymphatic malformation
7605471	0650998	1 day- 14 years old	2014-03-17 09:05:54	2014-03-24 09:33:13	discharge from medical advice	surgery		2014-03-18				7	17370.6	Facial lymphatic malformation
7603711	0650622	1 day- 14 years old	2014-03-11 08:59:28	2014-03-18 09:01:09	discharge from medical advice	surgery		2014-03-13				7	12054.7	Trunk lymphatic malformation
7602681	0650423	1 day- 14 years old	2014-03-07 11:27:50	2014-03-18 08:52:57	discharge from medical advice	surgery		2014-03-10				11	15282.9	more parts of lymphatic malformation
7602643	0899544	1 day- 14 years old	2014-03-07 10:09:55	2014-03-13 09:33:22	discharge from medical advice	First drainage, then interventional sclerotherapy		2014-03-09				6	5882.45		more parts of lymphatic malformation
7601987	0643984	1 day- 14 years old	2014-03-05 09:31:39	2014-03-07 09:01:02	discharge from medical advice	interventional sclerotherapy		2014-03-06	2014-03-06			2	5572.92	limb lymphatic malformation
7601849	0650274	1 day- 14 years old	2014-03-04 16:31:59	2014-03-06 09:02:59	discharge from medical advice	interventional sclerotherapy		2014-03-05	2014-03-05			2	5851.13	Trunk lymphatic malformation
7601796	0650265	1 day- 14 years old	2014-03-04 12:44:08	2014-03-06 09:00:17	discharge from medical advice	interventional sclerotherapy		2014-03-05	2014-03-05			2	5727.22	Trunk lymphatic malformation
7601689	0626451	1 day- 14 years old	2014-03-04 09:12:42	2014-03-10 09:36:23	discharge from medical advice	surgery		2014-03-05	2014-03-05			6	19147.3	Facial lymphatic malformation
7601509	0607134	1 day- 14 years old	2014-03-03 13:51:35	2014-03-08 09:47:08	discharge from medical advice	surgery		2014-03-05				5	9051.15	reproductive organ lymphatic malformation
7601346	0650193	1 day- 14 years old	2014-03-03 08:51:42	2014-03-12 09:45:27	discharge from medical advice	surgery		2014-03-05				9	21565.3	Abdominal lymphatic malformation
7601208	0650177	1 day- 14 years old	2014-03-02 14:57:27	2014-03-14 08:48:51	discharge from medical advice	surgery		2014-03-06				12	28147.6	Abdominal lymphatic malformation
7600611	0650020	1 day- 14 years old	2014-02-28 10:23:04	2014-03-11 09:57:09	discharge from medical advice	surgery		2014-03-04				11	13493.5	cervical lymphatic malformation						mixed type				no
7599752	0649854	1 day- 14 years old	2014-02-25 11:32:13	2014-02-27 09:20:58	discharge from medical advice	expectant treatment						2	1579.8	more parts of lymphatic malformation
7599669	0638716	1 day- 14 years old	2014-02-25 09:21:20	2014-02-26 08:47:00	discharge from medical advice	interventional sclerotherapy		2014-02-25	2014-02-25			1	4745.51	limb lymphatic malformation
7598479	0641908	1 day- 14 years old	2014-02-21 08:24:08	2014-02-21 15:15:19	discharge from medical advice	interventional sclerotherapy		2014-02-21				1	5186.09	limb lymphatic malformation
7598001	0648003	1 day- 14 years old	2014-02-19 11:47:37	2014-02-22 08:48:29	discharge from medical advice	interventional sclerotherapy		2014-02-20	2014-02-20			3	6642.94	limb lymphatic malformation
7597598	0881600	1 day- 14 years old	2014-02-18 08:31:11	2014-02-20 08:49:51	discharge from medical advice	interventional sclerotherapy		2014-02-19	2014-02-19			2	5487.65	limb lymphatic malformation
7597373	0639034	1 day- 14 years old	2014-02-17 11:02:45	2014-02-19 09:37:17	discharge from medical advice	interventional sclerotherapy		2014-02-18	2014-02-18			2	5406.73	Facial lymphatic malformation
7596615	0898045	1 day- 14 years old	2014-02-14 08:47:31	2014-02-14 15:50:07	discharge from medical advice	interventional sclerotherapy		2014-02-14				1	3543.25	Trunk lymphatic malformation
7596435	0649171	1 day- 14 years old	2014-02-13 11:19:17	2014-02-16 08:54:28	discharge from medical advice	interventional sclerotherapy	1	2014-02-14	2014-02-14			3	5530.55	cervical lymphatic malformation						mixed type				no
7596353	0649153	1 day- 14 years old	2014-02-13 09:14:10	2014-02-15 15:29:17	discharge from medical advice	interventional sclerotherapy		2014-02-14	2014-02-14			2	6074.33	Trunk lymphatic malformation
7596016	0893696	1 day- 14 years old	2014-02-12 08:12:40	2014-02-12 14:48:14	discharge from medical advice	interventional sclerotherapy	3	2014-02-12				1	3432.97	cervical lymphatic malformation						mixed type				no
7595770	0649034	1 day- 14 years old	2014-02-11 10:50:48	2014-02-13 09:10:18	discharge from medical advice	interventional sclerotherapy		2014-02-12	2014-02-12			2	5387.53	Facial lymphatic malformation
7595111	0897665	1 day- 14 years old	2014-02-09 09:40:18	2014-02-13 09:16:54	discharge from medical advice	surgery		2014-02-11	2014-02-11			4	7237.12	more parts of lymphatic malformation
7594277	0648740	1 day- 14 years old	2014-02-06 09:17:00	2014-02-08 08:53:48	discharge from medical advice	interventional sclerotherapy	2	2014-02-07	2014-02-07			2	5432.61	cervical lymphatic malformation						mixed type	Haemorrhage	and Infection
7591949	0896886	1 day- 14 years old	2014-01-24 10:58:30	2014-02-07 10:02:46	discharge from medical advice	First drainage, then interventional sclerotherapy	1	2014-01-24	2014-01-24	经鼻气管插管术	2014-01-24	14	32593.5	cervical lymphatic malformation						mixed type		Infection
7591621	0627045	1 day- 14 years old	2014-01-23 08:29:44	2014-01-24 08:41:59	discharge from medical advice	interventional sclerotherapy		2014-01-23				1	4498.87	Facial lymphatic malformation
7591092	0648317	1 day- 14 years old	2014-01-21 10:37:19	2014-01-22 16:07:10	discharge from medical advice	interventional sclerotherapy		2014-01-22	2014-01-22			1	5490.19	Trunk lymphatic malformation
7590777	0627184	1 day- 14 years old	2014-01-20 10:21:37	2014-01-20 15:56:11	discharge from medical advice	interventional sclerotherapy		2014-01-20				1	4524.14	limb lymphatic malformation
7589639	0644090	1 day- 14 years old	2014-01-16 09:45:22	2014-01-18 08:50:06	discharge from medical advice	interventional sclerotherapy	3	2014-01-17	2014-01-17			2	5489.87	cervical lymphatic malformation					Microcystic type					no
7589629	0892249	1 day- 14 years old	2014-01-16 09:29:01	2014-01-18 09:09:01	discharge from medical advice	interventional sclerotherapy	3	2014-01-17	2014-01-17			2	5396.26	cervical lymphatic malformation						mixed type				no
7589433	0638332	1 day- 14 years old	2014-01-15 11:50:12	2014-01-17 11:16:59	discharge from medical advice	interventional sclerotherapy		2014-01-16	2014-01-16			2	5773.19	more parts of lymphatic malformation
7589185	0646928	1 day- 14 years old	2014-01-14 13:39:56	2014-01-15 16:07:34	discharge from medical advice	interventional sclerotherapy	2	2014-01-15	2014-01-15			1	5211.82	cervical lymphatic malformation						mixed type				no
7589134	0896182	1 day- 14 years old	2014-01-14 11:18:29	2014-01-17 13:12:21	discharge from medical advice	interventional sclerotherapy		2014-01-15				3	5290.24	Trunk lymphatic malformation
7588930	0646071	1 day- 14 years old	2014-01-13 17:03:17	2014-01-15 09:13:14	discharge from medical advice	interventional sclerotherapy	2	2014-01-14	2014-01-14			2	5319.55	cervical lymphatic malformation				Macrocystic type			Haemorrhage
7588762	0644624	1 day- 14 years old	2014-01-13 10:35:15	2014-01-15 08:58:26	discharge from medical advice	interventional sclerotherapy		2014-01-14	2014-01-14			2	5473.35	Facial lymphatic malformation
7588425	0647829	1 day- 14 years old	2014-01-12 09:16:23	2014-01-19 08:56:02	discharge from medical advice	surgery		2014-01-13				7	14387.6	more parts of lymphatic malformation
7587627	0645813	1 day- 14 years old	2014-01-09 10:59:11	2014-01-11 08:23:41	discharge from medical advice	interventional sclerotherapy		2014-01-10	2014-01-10			2	5121.83	Facial lymphatic malformation
7587117	0647570	1 day- 14 years old	2014-01-07 14:53:57	2014-01-09 08:41:51	discharge from medical advice	interventional sclerotherapy	1	2014-01-08	2014-01-08			2	5493.66	cervical lymphatic malformation						mixed type				no
7587113	0645745	1 day- 14 years old	2014-01-07 14:40:41	2014-01-09 08:44:18	discharge from medical advice	interventional sclerotherapy		2014-01-08	2014-01-08			2	5558.43	Trunk lymphatic malformation
7586757	0644440	1 day- 14 years old	2014-01-06 11:59:04	2014-02-19 09:54:31	discharge from medical advice	surgery		2014-01-13	2014-01-22	气管内插管	2014-01-22	44	109422	chest cavity lymphatic malformation
7586664	0646132	1 day- 14 years old	2014-01-06 09:53:59	2014-01-07 08:33:19	discharge from medical advice	interventional sclerotherapy		2014-01-06	2014-01-06			1	4923.32	Facial lymphatic malformation
7585926	0647332	1 day- 14 years old	2014-01-03 13:52:29	2014-01-10 08:38:43	discharge from medical advice	surgery		2014-01-04				7	8235.81	reproductive organ lymphatic malformation
7585485	0647260	1 day- 14 years old	2014-01-02 08:35:20	2014-01-04 08:48:28	discharge from medical advice	interventional sclerotherapy		2014-01-03	2014-01-03			2	5284.81	limb lymphatic malformation
7585282	0647225	1 day- 14 years old	2014-01-01 09:59:35	2014-01-03 08:37:21	discharge from medical advice	interventional sclerotherapy		2014-01-02	2014-01-02			2	5582.66	Facial lymphatic malformation
2016-0688131-0	10004879											2	6113.69	limb lymphatic malformation
7787183	0944558											1	4901.9	cervical lymphatic malformation
